# Supplementary material for: Determinants of associations between codon and amino acid usage patterns of microbial communities and the environment inferred based on a cross-biome metagenomic analysis
Source: NPJ Biofilms Microbiomes. 2023 Jan 24;9:5. doi: 10.1038/s41522-023-00372-w (PMC9873608; doi:10.1038/s41522-023-00372-w)
Supplement: Supplementary file 3 — Supplementary software [file 41522_2023_372_MOESM3_ESM.zip]

Archive with 23 entries (22 files):
- Supplementary_softwares/
- Supplementary_softwares/Bray-Curtis_bycombination.pl
- Supplementary_softwares/cal_aminoacid_frequency.pl
- Supplementary_softwares/cal_cai_values.pl
- Supplementary_softwares/cal_codon_freq.pl
- Supplementary_softwares/cal_dcbs_values.pl
- Supplementary_softwares/cal_enc_values.pl
- Supplementary_softwares/cal_GC_content.pl
- Supplementary_softwares/cal_synonymous_codonfreq_forsynCUFS.pl
- Supplementary_softwares/corrected_spearman_rho_withPvalues_Fast.pl
- Supplementary_softwares/Description_of_codes.docx
- Supplementary_softwares/euclidian_distance_bycombination.pl
- Supplementary_softwares/find_distance_between_clusters.pl
- Supplementary_softwares/GC_content_distance_bycombination.pl
- Supplementary_softwares/Metagenomic read processing example.pdf
- Supplementary_softwares/Pairwise_Anosim_NMDA_AminoAcid.pl
- Supplementary_softwares/pca_code_R.txt
- Supplementary_softwares/Rdensity_plot_fromPerl_forSynCUF.pl
- Supplementary_softwares/run_cdd_search.pl
- Supplementary_softwares/run_dishuffle.pl
- Supplementary_softwares/run_metagenomic_pipeline.pl
- Supplementary_softwares/synCUFS_from_codon_freq_table.pl
- Supplementary_softwares/Z_score_metagenome_Anosim.pl
