# Supplementary material for: Determinants of associations between codon and amino acid usage patterns of microbial communities and the environment inferred based on a cross-biome metagenomic analysis
Source: NPJ Biofilms Microbiomes. 2023 Jan 24;9:5. doi: 10.1038/s41522-023-00372-w (PMC9873608; doi:10.1038/s41522-023-00372-w)
Supplement: Supplementary file 3 — Supplementary software [file 41522_2023_372_MOESM3_ESM.zip › Supplementary_softwares/cal_aminoacid_frequency.pl]

#!/usr/bin/perl -w
#This program is written to calculate amino acid frequencies (normalized by total amino acid count);
my $filename=$ARGV[0];
$filename=~s/\.fasta//g;
open (F2,"$filename.fasta");
open (FH,">$filename\_AminoAcidFreq.txt");
print FH "FILENAME\tProtein_count\ttotal_aminoacid_number\tpercent_A\tpercent_C\tpercent_D\tpercent_E\tpercent_F\tpercent_G\tpercent_H\tpercent_I\tpercent_K\tpercent_L\tpercent_M\tpercent_N\tpercent_P\tpercent_Q\tpercent_R\tpercent_S\tpercent_T\tpercent_V\tpercent_W\tpercent_Y\n";


my $count_A=0;my $count_C=0;my $count_D=0;my $count_E=0;my $count_F=0;my $count_G=0;my $count_H=0;my $count_I=0;my $count_K=0;my $count_L=0;my $count_M=0;my $count_N=0;my $count_P=0;my $count_Q=0;my $count_R=0;my $count_S=0;my $count_T=0;my $count_V=0;my $count_W=0;my $count_Y=0;

my $sum_A=0;my $sum_C=0;my $sum_D=0;my $sum_E=0;my $sum_F=0;my $sum_G=0;my $sum_H=0;my $sum_I=0;my $sum_K=0;my $sum_L=0;my $sum_M=0;my $sum_N=0;my $sum_P=0;my $sum_Q=0;my $sum_R=0;my $sum_S=0;my $sum_T=0;my $sum_V=0;my $sum_W=0;my $sum_Y=0;
my $total_length=0;
my $prt_count=0;
while (my $line22 = <F2>)
{
chomp $line22;
	if($line22=~/^>/)
	{
	$prt_count++;
	my $prt_seq=<F2>; chomp $prt_seq;
	if($prt_seq=~/\*$/){$prt_seq=~s/\*$//g;}
	my $prt_len=length($prt_seq);
	#$total_length+=$prt_len;
	$count_A=()=$prt_seq=~/A/g;
	$count_C=()=$prt_seq=~/C/g;
	$count_D=()=$prt_seq=~/D/g;
	$count_E=()=$prt_seq=~/E/g;
	$count_F=()=$prt_seq=~/F/g;
	$count_G=()=$prt_seq=~/G/g;
	$count_H=()=$prt_seq=~/H/g;
	$count_I=()=$prt_seq=~/I/g;
	$count_K=()=$prt_seq=~/K/g;
	$count_L=()=$prt_seq=~/L/g;
	$count_M=()=$prt_seq=~/M/g;
	$count_N=()=$prt_seq=~/N/g;
	$count_P=()=$prt_seq=~/P/g;
	$count_Q=()=$prt_seq=~/Q/g;
	$count_R=()=$prt_seq=~/R/g;
	$count_S=()=$prt_seq=~/S/g;
	$count_T=()=$prt_seq=~/T/g;
	$count_V=()=$prt_seq=~/V/g;
	$count_W=()=$prt_seq=~/W/g;
	$count_Y=()=$prt_seq=~/Y/g;
	$sum_A+=$count_A;
	$sum_C+=$count_C;
	$sum_D+=$count_D;
	$sum_E+=$count_E;
	$sum_F+=$count_F;
	$sum_G+=$count_G;
	$sum_H+=$count_H;
	$sum_I+=$count_I;
	$sum_K+=$count_K;
	$sum_L+=$count_L;
	$sum_M+=$count_M;
	$sum_N+=$count_N;
	$sum_P+=$count_P;
	$sum_Q+=$count_Q;
	$sum_R+=$count_R;
	$sum_S+=$count_S;
	$sum_T+=$count_T;
	$sum_V+=$count_V;
	$sum_W+=$count_W;
	$sum_Y+=$count_Y;
	}
}
$total_length=+$sum_A+$sum_C+$sum_D+$sum_E+$sum_F+$sum_G+$sum_H+$sum_I+$sum_K+$sum_L+$sum_M+$sum_N+$sum_P+$sum_Q+$sum_R+$sum_S+$sum_T+$sum_V+$sum_W+$sum_Y;
my $percent_A=($sum_A/$total_length)*100;
my $percent_C=($sum_C/$total_length)*100;
my $percent_D=($sum_D/$total_length)*100;
my $percent_E=($sum_E/$total_length)*100;
my $percent_F=($sum_F/$total_length)*100;
my $percent_G=($sum_G/$total_length)*100;
my $percent_H=($sum_H/$total_length)*100;
my $percent_I=($sum_I/$total_length)*100;
my $percent_K=($sum_K/$total_length)*100;
my $percent_L=($sum_L/$total_length)*100;
my $percent_M=($sum_M/$total_length)*100;
my $percent_N=($sum_N/$total_length)*100;
my $percent_P=($sum_P/$total_length)*100;
my $percent_Q=($sum_Q/$total_length)*100;
my $percent_R=($sum_R/$total_length)*100;
my $percent_S=($sum_S/$total_length)*100;
my $percent_T=($sum_T/$total_length)*100;
my $percent_V=($sum_V/$total_length)*100;
my $percent_W=($sum_W/$total_length)*100;
my $percent_Y=($sum_Y/$total_length)*100;


print FH "$filename\t$prt_count\t$total_length\t$percent_A\t$percent_C\t$percent_D\t$percent_E\t$percent_F\t$percent_G\t$percent_H\t$percent_I\t$percent_K\t$percent_L\t$percent_M\t$percent_N\t$percent_P\t$percent_Q\t$percent_R\t$percent_S\t$percent_T\t$percent_V\t$percent_W\t$percent_Y\n";
##
##print FH "$filename\t$prt_count\t$total_length\t$sum_A\t$sum_C\t$sum_D\t$sum_E\t$sum_F\t$sum_G\t$sum_H\t$sum_I\t$sum_K\t$sum_L\t$sum_M\t$sum_N\t$sum_P\t$sum_Q\t$sum_R\t$sum_S\t$sum_T\t$sum_V\t$sum_W\t$sum_Y\n";
