# Supplementary material for: Determinants of associations between codon and amino acid usage patterns of microbial communities and the environment inferred based on a cross-biome metagenomic analysis
Source: NPJ Biofilms Microbiomes. 2023 Jan 24;9:5. doi: 10.1038/s41522-023-00372-w (PMC9873608; doi:10.1038/s41522-023-00372-w)
Supplement: Supplementary file 3 — Supplementary software [file 41522_2023_372_MOESM3_ESM.zip › Supplementary_softwares/cal_cai_values.pl]

#!/usr/bin/perl -w
##This program is written to calculate cai values for each gene considering the codon usage of all orfs in the whole dataset
#

use strict; 
use warnings; 
my $filenames="$ARGV[0]"; 
my $low_enc_filename="$ARGV[1]";
(my $outfile=$low_enc_filename)=~s/abundancehighcopy_number_cds.fa/highcopy_CAI/g;

#print "$low_enc_filename\n$outfile\n";
my ($id)=$filenames=~/^(.*?)\_/g;  
#print "id=$id\nFilename:$filenames\n"; 
#print "\nFilename:$filenames\n";  
my @filenames=split(/;/,$filenames);  
#print "\nArray:@filenames\n"; 
 
my %weights=();

%weights=calculate_codon_freq_all_genes(\$low_enc_filename);

###print FH "\n\n**************NOW WORKING TO CALCULATE CAI FOR EACH GENE IN THE DATABASE****************\n\n\n";
#foreach my $i(0..$#file1)
foreach my $i(0..$#filenames)
{
$filenames[$i]=~s/\.fasta//g;
open (F1,"$filenames[$i].fasta"); # inut CDS file
#print "cai calculation:$filenames[$i].fasta\n";
open (FH,">$outfile.cai");
print FH "GENE_ID\tLENGTH\tCAI_based_on_highbaised_genes\n";
my $aa=0;
	while (my $line = <F1>)
	{
	chomp $line;
		if($line=~/^>/)
		{
		$aa++;
	###print FH "######################SEQUENCE NUMBER:$aa\n\n";
		my $cds=<F1>; chomp $cds;
	        (my $id=$line)=~s/>//g;
		my $len=length($cds);
		my $bb=($len/3);
	###print FH "#Number of codons in the sequence:$bb\n\n#SEQUENCE AS CODONS\n\n";
		my $multiplication_of_weights=1;my $count=0;
			if(($len%3)==0)##To remove the sequences containing partial codons
			{
	###print FH ">$id\n";for(my $a=0;$a<($len-2);$a+=3){my $codon=substr($cds,$a,3);print FH "$codon\|";}	
	###my $for_multiplication="";
				for(my $a=0;$a<($len-2);$a+=3)
	                        {
	                        my $codon=substr($cds,$a,3);	
					if(exists $weights{$codon})
					{
					$count++;
					$multiplication_of_weights=($multiplication_of_weights*$weights{$codon});
	###print FH "$codon=$weights{$codon}\t";
	##$multiplication_of_weights\n";
	###$for_multiplication.="$weights{$codon}"."\*";
					}
					#else{print "check check check!!!cannot find weights for $codon\n";}
				}
	###print FH "\n\n##MULTIPLICATION OF THE WEIGHTS\n\n$for_multiplication\=$multiplication_of_weights\n\n";	
			my $cai=($multiplication_of_weights)**(1/$count);
	
	###print FH "#GEOMETRIC MEAN\n\n$count root of $multiplication_of_weights\=$cai\n\n";
	###print FH "##CAI\n\nCAI OF THE SEQUENCE $id\=$cai\n\n\n"; 
			print FH "$id\t$len\t$cai\n";
			}
			else
			{
			#print "check!!! sequence $line contains partial codons\n";
			}
		}
	}
print "Number of proteins in $filenames[$i].fasta = $aa\n";
}
#to calculate the frequency of each codon over all the orfs in the dataset
sub calculate_codon_freq_all_genes
{
my $cc=0;
#open (FH,">test11.txt");
	my($main_file)=@_; ##READ the input file in sub routine
        my ($file)=${$main_file};
        open (F2,"$file");

print "MY FILE $file\n";
	my $total_seq_length=0;#to calculate total length of all sequences in the file
	##Initiation of codon counts
	
	###Alanine
	my $GCA_count=0;my $GCC_count=0;my $GCG_count=0;my $GCT_count=0;
	##Arginine
        my $CGA_count=0;my $CGC_count=0;my $CGG_count=0;my $CGT_count=0; my $AGA_count=0;my $AGG_count=0;
	##Asparagine
        my $AAC_count=0;my $AAT_count=0;
	##Aspartic acid
	my $GAC_count=0; my $GAT_count=0;
	##Cysteine codons
        my $TGC_count=0;my $TGT_count=0;
	###Glutamic Acid
 	my $GAA_count=0; my $GAG_count=0;
	##Glutamine
        my $CAA_count=0;my $CAG_count=0;
	###Glycine
	my $GGA_count=0;my $GGC_count=0;my $GGG_count=0; my $GGT_count=0;
	##Histidine
        my $CAC_count=0; my $CAT_count=0;
	##Isoleucine
        my $ATA_count=0;my $ATC_count=0;my $ATT_count=0;
	##Leucine codons
        my $TTA_count=0;my $TTG_count=0; my $CTA_count=0;my $CTC_count=0; my $CTG_count=0;my $CTT_count=0;
	##Lysine
        my $AAA_count=0;my $AAG_count=0;
	##Methionine
        my $ATG_count=0;
	##Phenylalanine codons
        my $TTC_count=0; my $TTT_count=0;
	##Proline
        my $CCA_count=0; my $CCC_count=0;my $CCG_count=0;my $CCT_count=0;
	##Serine codons
        my $TCA_count=0; my $TCC_count=0; my $TCG_count=0;my $TCT_count=0; my $AGC_count=0;my $AGT_count=0;
	##Threonine
        my $ACA_count=0;my $ACC_count=0;my $ACG_count=0; my $ACT_count=0;
	##Tryptophan codon
        my $TGG_count=0;
	###Tyrosine codons
        my $TAC_count=0;my $TAT_count=0;
	#valine
        my $GTA_count=0;my $GTC_count=0;my $GTG_count=0;my $GTT_count=0;
        ##STOP codons
        my $TAA_count=0;my $TAG_count=0;my $TGA_count=0;

	#foreach my $i(0..$#file)
	while (my $line22 = <F2>)
        {
        chomp $line22;
		if($line22=~/^>/)
		{
		my $cds_seq=<F2>; chomp $cds_seq;
                my $cds_len=length($cds_seq);
			
			if(($cds_len%3) eq 0)##To check the cds does not contain any prtial codon i.e. length is divisable by 3
			{
			$cc++;
			$cds_seq=uc($cds_seq);
			$total_seq_length+=$cds_len;
###my $cod_number=($cds_len/3);	print FH "$file[$i]\t$cod_number\t";##$cds_seq\n";
				for(my $a=0;$a<($cds_len-2);$a+=3)
				{
				my $cds_codon=substr($cds_seq,$a,3);
###print FH "$cds_codon\|";
			#Alanine codons
				   if("$cds_codon" eq "GCA") {$GCA_count++;}
				elsif("$cds_codon" eq "GCC") {$GCC_count++;}
				elsif("$cds_codon" eq "GCG") {$GCG_count++;}
				elsif("$cds_codon" eq "GCT") {$GCT_count++;}
			#arginine codons
				elsif("$cds_codon" eq "CGA") {$CGA_count++;}
				elsif("$cds_codon" eq "CGC") {$CGC_count++;}
				elsif("$cds_codon" eq "CGG") {$CGG_count++;}
				elsif("$cds_codon" eq "CGT") {$CGT_count++;}
				elsif("$cds_codon" eq "AGA") {$AGA_count++;}
				elsif("$cds_codon" eq "AGG") {$AGG_count++;}
			#Asparagine	
				elsif("$cds_codon" eq "AAC") {$AAC_count++;}
				elsif("$cds_codon" eq "AAT") {$AAT_count++;}
			#Aspartic acid
				elsif("$cds_codon" eq "GAC") {$GAC_count++;}
				elsif("$cds_codon" eq "GAT") {$GAT_count++;}
			#Cysteine
				elsif("$cds_codon" eq "TGC") {$TGC_count++;}
				elsif("$cds_codon" eq "TGT") {$TGT_count++;}
			#Glutamic acid
				elsif("$cds_codon" eq "GAA") {$GAA_count++;}
				elsif("$cds_codon" eq "GAG") {$GAG_count++;}
			#Glutamine
				elsif("$cds_codon" eq "CAA") {$CAA_count++;}
				elsif("$cds_codon" eq "CAG") {$CAG_count++;}
			#Glycine
				elsif("$cds_codon" eq "GGA") {$GGA_count++;}
				elsif("$cds_codon" eq "GGC") {$GGC_count++;}
				elsif("$cds_codon" eq "GGG") {$GGG_count++;}
				elsif("$cds_codon" eq "GGT") {$GGT_count++;}
			#Histidine
				elsif("$cds_codon" eq "CAC") {$CAC_count++;}
				elsif("$cds_codon" eq "CAT") {$CAT_count++;}
			#Isoleucine
				elsif("$cds_codon" eq "ATA") {$ATA_count++;}
				elsif("$cds_codon" eq "ATC") {$ATC_count++;}
				elsif("$cds_codon" eq "ATT") {$ATT_count++;}
			#Leucine
				elsif("$cds_codon" eq "TTA") {$TTA_count++;}
				elsif("$cds_codon" eq "TTG") {$TTG_count++;}
				elsif("$cds_codon" eq "CTA") {$CTA_count++;}
				elsif("$cds_codon" eq "CTC") {$CTC_count++;}
				elsif("$cds_codon" eq "CTG") {$CTG_count++;}
				elsif("$cds_codon" eq "CTT") {$CTT_count++;}
			#Lyisine
				elsif("$cds_codon" eq "AAA") {$AAA_count++;}
				elsif("$cds_codon" eq "AAG") {$AAG_count++;}
			#Methionine
				elsif("$cds_codon" eq "ATG") {$ATG_count++;}
			#Phenyl alanine 
				elsif("$cds_codon" eq "TTC") {$TTC_count++;}
				elsif("$cds_codon" eq "TTT") {$TTT_count++;}
			#Proline
				elsif("$cds_codon" eq "CCA") {$CCA_count++;}
				elsif("$cds_codon" eq "CCC") {$CCC_count++;}
				elsif("$cds_codon" eq "CCG") {$CCG_count++;}
				elsif("$cds_codon" eq "CCT") {$CCT_count++;}
			#Serine
				elsif("$cds_codon" eq "TCA") {$TCA_count++;}
				elsif("$cds_codon" eq "TCC") {$TCC_count++;}
				elsif("$cds_codon" eq "TCG") {$TCG_count++;}
				elsif("$cds_codon" eq "TCT") {$TCT_count++;}
				elsif("$cds_codon" eq "AGC") {$AGC_count++;}
				elsif("$cds_codon" eq "AGT") {$AGT_count++;}
			#Threonine
				elsif("$cds_codon" eq "ACA") {$ACA_count++;}
				elsif("$cds_codon" eq "ACC") {$ACC_count++;}
				elsif("$cds_codon" eq "ACG") {$ACG_count++;}
				elsif("$cds_codon" eq "ACT") {$ACT_count++;}
			#Tryptophan
				elsif("$cds_codon" eq "TGG") {$TGG_count++;}
			#Tyrosine
				elsif("$cds_codon" eq "TAC") {$TAC_count++;}
				elsif("$cds_codon" eq "TAT") {$TAT_count++;}
			#Valine
				elsif("$cds_codon" eq "GTA") {$GTA_count++;}
				elsif("$cds_codon" eq "GTC") {$GTC_count++;}
				elsif("$cds_codon" eq "GTG") {$GTG_count++;}
				elsif("$cds_codon" eq "GTT") {$GTT_count++;}
			#stop
				elsif("$cds_codon" eq "TAA") {$TAA_count++;}
				elsif("$cds_codon" eq "TAG") {$TAG_count++;}
				elsif("$cds_codon" eq "TGA") {$TGA_count++;}

				}
			} ##end of if(($cds_len%3) eq 0)#
			else
			{
			print"CDS sequence contains partial codons  $line22\n";
			}
###print FH "\n";
		}
	}##end of foreach my $i(812..814)#$#file)

	my $total_codon_number=($total_seq_length/3);
###print"$total_seq_length\t$total_codon_number\n";
	##Alanine
	my $GCA_freq=($GCA_count/$total_codon_number);
	my $GCC_freq=($GCC_count/$total_codon_number);
	my $GCG_freq=($GCG_count/$total_codon_number);
	my $GCT_freq=($GCT_count/$total_codon_number);
	my @alanine_codons_freq=();
	push(@alanine_codons_freq,$GCA_freq,$GCC_freq,$GCG_freq,$GCT_freq);
	my @alanine_codons_freq11=sort {$a<=>$b}@alanine_codons_freq;
	my $alanine_codons_max_freq=$alanine_codons_freq11[-1];

	my $GCA_weights=($GCA_freq/$alanine_codons_max_freq);
        my $GCC_weights=($GCC_freq/$alanine_codons_max_freq);
        my $GCG_weights=($GCG_freq/$alanine_codons_max_freq);
        my $GCT_weights=($GCT_freq/$alanine_codons_max_freq);
	##Arginine
	my $CGA_freq=($CGA_count/$total_codon_number);
	my $CGC_freq=($CGC_count/$total_codon_number);
	my $CGG_freq=($CGG_count/$total_codon_number);
	my $CGT_freq= ($CGT_count/$total_codon_number);
	my $AGA_freq=($AGA_count/$total_codon_number);
	my $AGG_freq=($AGG_count/$total_codon_number);

	my @arginine_codons_freq=();
	push(@arginine_codons_freq,$CGA_freq,$CGC_freq,$CGG_freq,$CGT_freq,$AGA_freq,$AGG_freq);
	my @arginine_codons_freq11=sort {$a<=>$b}@arginine_codons_freq;
	my $arginine_codons_max_freq=$arginine_codons_freq11[-1];

	my $CGA_weights=($CGA_freq/$arginine_codons_max_freq);
        my $CGC_weights=($CGC_freq/$arginine_codons_max_freq);
        my $CGG_weights=($CGG_freq/$arginine_codons_max_freq);
        my $CGT_weights= ($CGT_freq/$arginine_codons_max_freq);
        my $AGA_weights=($AGA_freq/$arginine_codons_max_freq);
        my $AGG_weights=($AGG_freq/$arginine_codons_max_freq);
	##Asparagine
	my $AAC_freq=($AAC_count/$total_codon_number);
	my $AAT_freq=($AAT_count/$total_codon_number);
	my @asparagine_codons_freq=();	
	push(@asparagine_codons_freq,$AAC_freq,$AAT_freq);
	my @asparagine_codons_freq11=sort {$a<=>$b}@asparagine_codons_freq;
	my $asparagine_codons_max_freq=$asparagine_codons_freq11[-1];

	my $AAC_weights=($AAC_freq/$asparagine_codons_max_freq);
        my $AAT_weights=($AAT_freq/$asparagine_codons_max_freq);
	##Aspartic acid
	my $GAC_freq=($GAC_count/$total_codon_number);
	my $GAT_freq=($GAT_count/$total_codon_number);
	my @aspartic_acid_codons_freq=();
	push(@aspartic_acid_codons_freq,$GAC_freq,$GAT_freq);
	my @aspartic_acid_codons_freq11=sort {$a<=>$b}@aspartic_acid_codons_freq;
	my $aspartic_acid_codons_max_freq=$aspartic_acid_codons_freq11[-1];

	my $GAC_weights=($GAC_freq/$aspartic_acid_codons_max_freq);
        my $GAT_weights=($GAT_freq/$aspartic_acid_codons_max_freq);
	##Cysteine codons
	my $TGC_freq=($TGC_count/$total_codon_number);
	my $TGT_freq=($TGT_count/$total_codon_number);
	my @cysteine_codons_freq=();
	push(@cysteine_codons_freq,$TGC_freq,$TGT_freq);
	my @cysteine_codons_freq11=sort {$a<=>$b}@cysteine_codons_freq;
	my $cysteine_codons_max_freq=$cysteine_codons_freq11[-1];

	my $TGC_weights=($TGC_freq/$cysteine_codons_max_freq);
        my $TGT_weights=($TGT_freq/$cysteine_codons_max_freq);
	###Glutamic Acid
	my $GAA_freq=($GAA_count/$total_codon_number);
	my $GAG_freq=($GAG_count/$total_codon_number);
	my @glutamic_acid_codons_freq=();
	push(@glutamic_acid_codons_freq,$GAA_freq,$GAG_freq);
	my @glutamic_acid_codons_freq11=sort {$a<=>$b}@glutamic_acid_codons_freq;
	my $glutamic_acid_codons_max_freq=$glutamic_acid_codons_freq11[-1];
	
	my $GAA_weights=($GAA_freq/$glutamic_acid_codons_max_freq);
        my $GAG_weights=($GAG_freq/$glutamic_acid_codons_max_freq);
	##Glutamine
	my $CAA_freq=($CAA_count/$total_codon_number);
	my $CAG_freq=($CAG_count/$total_codon_number);
	my @glutamine_codons_freq=();
	push(@glutamine_codons_freq,$CAA_freq,$CAG_freq);
	my @glutamine_codons_freq11=sort {$a<=>$b}@glutamine_codons_freq;
	my $glutamine_codons_max_freq=$glutamine_codons_freq11[-1];

	my $CAA_weights=($CAA_freq/$glutamine_codons_max_freq);
        my $CAG_weights=($CAG_freq/$glutamine_codons_max_freq);
	###Glycine
	my $GGA_freq=($GGA_count/$total_codon_number);
	my $GGC_freq=($GGC_count/$total_codon_number);
	my $GGG_freq=($GGG_count/$total_codon_number);
	my $GGT_freq=($GGT_count/$total_codon_number);
	my @glycine_codons_freq=();
	push(@glycine_codons_freq,$GGA_freq,$GGC_freq,$GGG_freq,$GGT_freq);
	my @glycine_codons_freq11=sort {$a<=>$b}@glycine_codons_freq;
	my $glycine_codons_max_freq=$glycine_codons_freq11[-1];

	my $GGA_weights=($GGA_freq/$glycine_codons_max_freq);
        my $GGC_weights=($GGC_freq/$glycine_codons_max_freq);
        my $GGG_weights=($GGG_freq/$glycine_codons_max_freq);
        my $GGT_weights=($GGT_freq/$glycine_codons_max_freq);
	##Histidine
	my $CAC_freq=($CAC_count/$total_codon_number);
	my $CAT_freq=($CAT_count/$total_codon_number);
	my @histidine_codons_freq=();
	push(@histidine_codons_freq,$CAC_freq,$CAT_freq);
	my @histidine_codons_freq11=sort {$a<=>$b}@histidine_codons_freq;
	my $histidine_codons_max_freq=$histidine_codons_freq11[-1];
	
	my $CAC_weights=($CAC_freq/$histidine_codons_max_freq);
        my $CAT_weights=($CAT_freq/$histidine_codons_max_freq);
	##Isoleucine
	my $ATA_freq=($ATA_count/$total_codon_number);
	my $ATC_freq=($ATC_count/$total_codon_number);
	my $ATT_freq=($ATT_count/$total_codon_number);
	my @isoleucine_codons_freq=();
	push(@isoleucine_codons_freq,$ATA_freq,$ATC_freq,$ATT_freq);
	my @isoleucine_codons_freq11=sort {$a<=>$b}@isoleucine_codons_freq;

	my $isoleucine_codons_max_freq=$isoleucine_codons_freq11[-1];
	my $ATA_weights=($ATA_freq/$isoleucine_codons_max_freq);
        my $ATC_weights=($ATC_freq/$isoleucine_codons_max_freq);
        my $ATT_weights=($ATT_freq/$isoleucine_codons_max_freq);
	##Leucine codons
	my $TTA_freq=($TTA_count/$total_codon_number);
	my $TTG_freq=($TTG_count/$total_codon_number);
	my $CTA_freq=($CTA_count/$total_codon_number);
	my $CTC_freq=($CTC_count/$total_codon_number);
	my $CTG_freq=($CTG_count/$total_codon_number);
	my $CTT_freq=($CTT_count/$total_codon_number);
	my @leucine_codons_freq=();
	push(@leucine_codons_freq,$TTA_freq,$TTG_freq,$CTA_freq,$CTC_freq,$CTG_freq,$CTT_freq);
	my @leucine_codons_freq11=sort {$a<=>$b}@leucine_codons_freq;
	my $leucine_codons_max_freq=$leucine_codons_freq11[-1];

	my $TTA_weights=($TTA_freq/$leucine_codons_max_freq);
        my $TTG_weights=($TTG_freq/$leucine_codons_max_freq);
        my $CTA_weights=($CTA_freq/$leucine_codons_max_freq);
        my $CTC_weights=($CTC_freq/$leucine_codons_max_freq);
        my $CTG_weights=($CTG_freq/$leucine_codons_max_freq);
        my $CTT_weights=($CTT_freq/$leucine_codons_max_freq);
	##Lysine
	my $AAA_freq=($AAA_count/$total_codon_number);
	my $AAG_freq=($AAG_count/$total_codon_number);
	my @lysine_codons_freq=();
	push(@lysine_codons_freq,$AAA_freq,$AAG_freq);
	my @lysine_codons_freq11=sort {$a<=>$b}@lysine_codons_freq;
	my $lysine_codons_max_freq=$lysine_codons_freq11[-1];

	my $AAA_weights=($AAA_freq/$lysine_codons_max_freq);
        my $AAG_weights=($AAG_freq/$lysine_codons_max_freq);
	##Methionine
	my $ATG_freq=($ATG_count/$total_codon_number);
	my @methionine_codons_freq=();
	push(@methionine_codons_freq,$ATG_freq);
	my @methionine_codons_freq11=sort {$a<=>$b}@methionine_codons_freq;
	my $methionine_codons_max_freq=$methionine_codons_freq11[-1];

	my $ATG_weights=($ATG_freq/$methionine_codons_max_freq);

	##Phenylalanine codons
	my $TTC_freq=($TTC_count/$total_codon_number);
	my $TTT_freq=($TTT_count/$total_codon_number);
	my @phenylalanine_codons_freq=();
	push(@phenylalanine_codons_freq,$TTC_freq,$TTT_freq);
	my @phenylalanine_codons_freq11=sort {$a<=>$b}@phenylalanine_codons_freq;
	my $phenylalanine_codons_max_freq=$phenylalanine_codons_freq11[-1];

	my $TTC_weights=($TTC_freq/$phenylalanine_codons_max_freq);
        my $TTT_weights=($TTT_freq/$phenylalanine_codons_max_freq);
	##Proline
	my $CCA_freq=($CCA_count/$total_codon_number);
	my $CCC_freq=($CCC_count/$total_codon_number);
	my $CCG_freq=($CCG_count/$total_codon_number);
	my $CCT_freq=($CCT_count/$total_codon_number);
	my @proline_codons_freq=();
	push(@proline_codons_freq,$CCA_freq,$CCC_freq,$CCG_freq,$CCT_freq);

	my @proline_codons_freq11=sort {$a<=>$b}@proline_codons_freq;
	my $proline_codons_max_freq=$proline_codons_freq11[-1];


	my $CCA_weights=($CCA_freq/$proline_codons_max_freq);
        my $CCC_weights=($CCC_freq/$proline_codons_max_freq);
        my $CCG_weights=($CCG_freq/$proline_codons_max_freq);
        my $CCT_weights=($CCT_freq/$proline_codons_max_freq);
	##Serine codons
	my $TCA_freq=($TCA_count/$total_codon_number);
	my $TCC_freq=($TCC_count/$total_codon_number);
	my $TCG_freq=($TCG_count/$total_codon_number);
	my $TCT_freq=($TCT_count/$total_codon_number);
	my $AGC_freq=($AGC_count/$total_codon_number);
	my $AGT_freq=($AGT_count/$total_codon_number);
	my @serine_codons_freq=();
	push(@serine_codons_freq,$TCA_freq,$TCC_freq,$TCG_freq,$TCT_freq,$AGC_freq,$AGT_freq);
	my @serine_codons_freq11=sort {$a<=>$b}@serine_codons_freq;
	my $serine_codons_max_freq=$serine_codons_freq11[-1];
	
	my $TCA_weights=($TCA_freq/$serine_codons_max_freq);
        my $TCC_weights=($TCC_freq/$serine_codons_max_freq);
        my $TCG_weights=($TCG_freq/$serine_codons_max_freq);
        my $TCT_weights=($TCT_freq/$serine_codons_max_freq);
        my $AGC_weights=($AGC_freq/$serine_codons_max_freq);
        my $AGT_weights=($AGT_freq/$serine_codons_max_freq);
	##Threonine
	my $ACA_freq=($ACA_count/$total_codon_number);
	my $ACC_freq=($ACC_count/$total_codon_number);
	my $ACG_freq=($ACG_count/$total_codon_number);
	my $ACT_freq=($ACT_count/$total_codon_number);
	my @threonine_codons_freq=();
	push(@threonine_codons_freq,$ACA_freq,$ACC_freq,$ACG_freq,$ACT_freq);
	my @threonine_codons_freq11=sort {$a<=>$b}@threonine_codons_freq;
	my $threonine_codons_max_freq=$threonine_codons_freq11[-1];
	
	my $ACA_weights=($ACA_freq/$threonine_codons_max_freq);
        my $ACC_weights=($ACC_freq/$threonine_codons_max_freq);
        my $ACG_weights=($ACG_freq/$threonine_codons_max_freq);
        my $ACT_weights=($ACT_freq/$threonine_codons_max_freq);

	##Tryptophan codon
	my $TGG_freq=($TGG_count/$total_codon_number);
	my @tryptophan_codons_freq=();
	push(@tryptophan_codons_freq,$TGG_freq);
	my $tryptophan_codons_max_freq=$tryptophan_codons_freq[0];

	my $TGG_weights=($TGG_freq/$tryptophan_codons_max_freq);
	###Tyrosine codons
	my $TAC_freq=($TAC_count/$total_codon_number);
	my $TAT_freq=($TAT_count/$total_codon_number);
	my @tyrosine_codons_freq=();
	push(@tyrosine_codons_freq,$TAC_freq,$TAT_freq);
	my @tyrosine_codons_freq11=sort {$a<=>$b}@tyrosine_codons_freq;
	my $tyrosine_codons_max_freq=$tyrosine_codons_freq11[-1];

	my $TAC_weights=($TAC_freq/$tyrosine_codons_max_freq);
        my $TAT_weights=($TAT_freq/$tyrosine_codons_max_freq);
	#valine
	my $GTA_freq=($GTA_count/$total_codon_number);
	my $GTC_freq=($GTC_count/$total_codon_number);
	my $GTG_freq=($GTG_count/$total_codon_number);
	my $GTT_freq=($GTT_count/$total_codon_number);
	my @valine_codons_freq=();
	push(@valine_codons_freq,$GTA_freq,$GTC_freq,$GTG_freq,$GTT_freq);
	my @valine_codons_freq11=sort {$a<=>$b}@valine_codons_freq;
	my $valine_codons_max_freq=$valine_codons_freq11[-1];

	my $GTA_weights=($GTA_freq/$valine_codons_max_freq);
        my $GTC_weights=($GTC_freq/$valine_codons_max_freq);
        my $GTG_weights=($GTG_freq/$valine_codons_max_freq);
        my $GTT_weights=($GTT_freq/$valine_codons_max_freq);
	##STOP codons
	my $TAA_freq=($TAA_count/$total_codon_number);
	my $TAG_freq=($TAG_count/$total_codon_number);
	my $TGA_freq=($TGA_count/$total_codon_number);
	my @stop_codons_freq=();
	push(@stop_codons_freq,$TAA_freq,$TAG_freq,$TGA_freq);
	my @stop_codons_freq11=sort {$a<=>$b}@stop_codons_freq;
	my $stop_codons_max_freq=$stop_codons_freq11[-1];
	my $TAA_weights=0;  my $TAG_weights=0; my $TGA_weights=0;
	if($stop_codons_max_freq == 0)
        {
	$TAA_weights=0;  $TAG_weights=0; $TGA_weights=0;
	}
	else
	{
	$TAA_weights=($TAA_freq/$stop_codons_max_freq);
        $TAG_weights=($TAG_freq/$stop_codons_max_freq);
        $TGA_weights=($TGA_freq/$stop_codons_max_freq);
	}
	#
	my %weights=();

	for(my $a=0;$a<190;$a+=3)
	{
	my $genetic_cod=substr("GCAGCCGCGGCTCGACGCCGGCGTAGAAGGAACAATGACGATTGCTGTGAAGAGCAACAGGGAGGCGGGGGTCACCATATAATCATTTTATTGCTACTCCTGCTTAAAAAGATGTTCTTTCCACCCCCGCCTTCATCCTCGTCTAGCAGTACAACCACGACTTGGTACTATGTAGTCGTGGTTTAATAGTGA",$a,3);

###print"$genetic_cod\n";
        	if("$genetic_cod" eq "GCA"){$weights{"$genetic_cod"}="$GCA_weights";}
		elsif("$genetic_cod" eq "GCC"){$weights{"$genetic_cod"}="$GCC_weights";}
		elsif("$genetic_cod" eq "GCG"){$weights{"$genetic_cod"}="$GCG_weights";}
		elsif("$genetic_cod" eq "GCT"){$weights{"$genetic_cod"}="$GCT_weights";}
		elsif("$genetic_cod" eq "CGA"){$weights{"$genetic_cod"}="$CGA_weights";}
		elsif("$genetic_cod" eq "CGC"){$weights{"$genetic_cod"}="$CGC_weights";}
		elsif("$genetic_cod" eq "CGG"){$weights{"$genetic_cod"}="$CGG_weights";}
		elsif("$genetic_cod" eq "CGT"){$weights{"$genetic_cod"}="$CGT_weights";}
		elsif("$genetic_cod" eq "AGA"){$weights{"$genetic_cod"}="$AGA_weights";}
		elsif("$genetic_cod" eq "AGG"){$weights{"$genetic_cod"}="$AGG_weights";}
		elsif("$genetic_cod" eq "AAC"){	$weights{"$genetic_cod"}="$AAC_weights";}
		elsif("$genetic_cod" eq "AAT"){$weights{"$genetic_cod"}="$AAT_weights";}
		elsif("$genetic_cod" eq "GAC"){$weights{"$genetic_cod"}="$GAC_weights";}
		elsif("$genetic_cod" eq "GAT"){$weights{"$genetic_cod"}="$GAT_weights";}
		elsif("$genetic_cod" eq "TGC"){$weights{"$genetic_cod"}="$TGC_weights";}
		elsif("$genetic_cod" eq "TGT"){$weights{"$genetic_cod"}="$TGT_weights";}
		elsif("$genetic_cod" eq "GAA"){$weights{"$genetic_cod"}="$GAA_weights";}
		elsif("$genetic_cod" eq "GAG"){$weights{"$genetic_cod"}="$GAG_weights";}
		elsif("$genetic_cod" eq "CAA"){$weights{"$genetic_cod"}="$CAA_weights";}
		elsif("$genetic_cod" eq "CAG"){$weights{"$genetic_cod"}="$CAG_weights";}
		elsif("$genetic_cod" eq "GGA"){$weights{"$genetic_cod"}="$GGA_weights";}
		elsif("$genetic_cod" eq "GGC"){$weights{"$genetic_cod"}="$GGC_weights";}
		elsif("$genetic_cod" eq "GGG"){$weights{"$genetic_cod"}="$GGG_weights";}
		elsif("$genetic_cod" eq "GGT"){$weights{"$genetic_cod"}="$GGT_weights";}
		elsif("$genetic_cod" eq "CAC"){$weights{"$genetic_cod"}="$CAC_weights";}
		elsif("$genetic_cod" eq "CAT"){$weights{"$genetic_cod"}="$CAT_weights";}
		elsif("$genetic_cod" eq "ATA"){$weights{"$genetic_cod"}="$ATA_weights";}
		elsif("$genetic_cod" eq "ATC"){$weights{"$genetic_cod"}="$ATC_weights";}
		elsif("$genetic_cod" eq "ATT"){$weights{"$genetic_cod"}="$ATT_weights";}
		elsif("$genetic_cod" eq "TTA"){$weights{"$genetic_cod"}="$TTA_weights";}
		elsif("$genetic_cod" eq "TTG"){$weights{"$genetic_cod"}="$TTG_weights";}
		elsif("$genetic_cod" eq "CTA"){$weights{"$genetic_cod"}="$CTA_weights";}
		elsif("$genetic_cod" eq "CTC"){$weights{"$genetic_cod"}="$CTC_weights";}
		elsif("$genetic_cod" eq "CTG"){$weights{"$genetic_cod"}="$CTG_weights";}
		elsif("$genetic_cod" eq "CTT"){$weights{"$genetic_cod"}="$CTT_weights";}
		elsif("$genetic_cod" eq "AAA"){$weights{"$genetic_cod"}="$AAA_weights";}
		elsif("$genetic_cod" eq "AAG"){$weights{"$genetic_cod"}="$AAG_weights";}
		elsif("$genetic_cod" eq "ATG"){$weights{"$genetic_cod"}="$ATG_weights";}
		elsif("$genetic_cod" eq "TTC"){$weights{"$genetic_cod"}="$TTC_weights";}
		elsif("$genetic_cod" eq "TTT"){$weights{"$genetic_cod"}="$TTT_weights";}
		elsif("$genetic_cod" eq "CCA"){$weights{"$genetic_cod"}="$CCA_weights";}
		elsif("$genetic_cod" eq "CCC"){$weights{"$genetic_cod"}="$CCC_weights";}
		elsif("$genetic_cod" eq "CCG"){$weights{"$genetic_cod"}="$CCG_weights";}
		elsif("$genetic_cod" eq "CCT"){$weights{"$genetic_cod"}="$CCT_weights";}
		elsif("$genetic_cod" eq "TCA"){$weights{"$genetic_cod"}="$TCA_weights";}
		elsif("$genetic_cod" eq "TCC"){$weights{"$genetic_cod"}="$TCC_weights";}
		elsif("$genetic_cod" eq "TCG"){$weights{"$genetic_cod"}="$TCG_weights";}
		elsif("$genetic_cod" eq "TCT"){$weights{"$genetic_cod"}="$TCT_weights";}
		elsif("$genetic_cod" eq "AGC"){$weights{"$genetic_cod"}="$AGC_weights";}
		elsif("$genetic_cod" eq "AGT"){$weights{"$genetic_cod"}="$AGT_weights";}
		elsif("$genetic_cod" eq "ACA"){$weights{"$genetic_cod"}="$ACA_weights";}
		elsif("$genetic_cod" eq "ACC"){$weights{"$genetic_cod"}="$ACC_weights";}
		elsif("$genetic_cod" eq "ACG"){$weights{"$genetic_cod"}="$ACG_weights";}
		elsif("$genetic_cod" eq "ACT"){$weights{"$genetic_cod"}="$ACT_weights";}
		elsif("$genetic_cod" eq "TGG"){$weights{"$genetic_cod"}="$TGG_weights";}
		elsif("$genetic_cod" eq "TAC"){$weights{"$genetic_cod"}="$TAC_weights";}
		elsif("$genetic_cod" eq "TAT"){$weights{"$genetic_cod"}="$TAT_weights";}
		elsif("$genetic_cod" eq "GTA"){$weights{"$genetic_cod"}="$GTA_weights";}
		elsif("$genetic_cod" eq "GTC"){$weights{"$genetic_cod"}="$GTC_weights";}
		elsif("$genetic_cod" eq "GTG"){$weights{"$genetic_cod"}="$GTG_weights";}
		elsif("$genetic_cod" eq "GTT"){$weights{"$genetic_cod"}="$GTT_weights";}
		elsif("$genetic_cod" eq "TAA"){$weights{"$genetic_cod"}="$TAA_weights";}
		elsif("$genetic_cod" eq "TAG"){$weights{"$genetic_cod"}="$TAG_weights";}
		elsif("$genetic_cod" eq "TGA"){$weights{"$genetic_cod"}="$TGA_weights";}
###print"$genetic_cod\n";
	}

	##return($GCA_weights,$GCC_weights,$GCG_weights,$GCT_weights,$CGA_weights,$CGC_weights,$CGG_weights,$CGT_weights,$AGA_weights,$AGG_weights,$AAC_weights,$AAT_weights,$GAC_weights,$GAT_weights,$TGC_weights,$TGT_weights,$GAA_weights,$GAG_weights,$CAA_weights,$CAG_weights,$GGA_weights,$GGC_weights,$GGG_weights,$GGT_weights,$CAC_weights,$CAT_weights,$ATA_weights,$ATC_weights,$ATT_weights,$TTA_weights,$TTG_weights,$CTA_weights,$CTC_weights,$CTG_weights,$CTT_weights,$AAA_weights,$AAG_weights,$ATG_weights,$TTC_weights,$TTT_weights,$CCA_weights,$CCC_weights,$CCG_weights,$CCT_weights,$TCA_weights,$TCC_weights,$TCG_weights,$TCT_weights,$AGC_weights,$AGT_weights,$ACA_weights,$ACC_weights,$ACG_weights,$ACT_weights,$TGG_weights,$TAC_weights,$TAT_weights,$GTA_weights,$GTC_weights,$GTG_weights,$GTT_weights,$TAA_weights,$TAG_weights,$TGA_weights);

	###print FH    "\n\ntotal number of codons in all sequences:\t$total_codon_number\n\n";

	###print FH "\n*****************NOW CALCULATING CODON FREQUENCY AND CODON WEIGTH FROM THE DATABASE*******\n\n";
	###print FH    "\n#Alanine_codons\tOccurence-count\tfrequency\tMax_freq_of_degenarate_codons\tWeights\n";
	###print FH    "GCA\t$GCA_count\t$GCA_freq\t$alanine_codons_max_freq\t$GCA_weights\n";
	###print FH    "GCC\t$GCC_count\t$GCC_freq\t$alanine_codons_max_freq\t$GCC_weights\n";
	###print FH    "GCG\t$GCG_count\t$GCG_freq\t$alanine_codons_max_freq\t$GCG_weights\n";
	###print FH    "GCT\t$GCT_count\t$GCT_freq\t$alanine_codons_max_freq\t$GCT_weights\n";
	###print FH    "\n#Arginine_codons\tOccurence-count\tfrequency\tMax_freq_of_degenarate_codons\tWeights\n";
	###print FH    "CGA\t$CGA_count\t$CGA_freq\t$arginine_codons_max_freq\t$CGA_weights\n";
	###print FH    "CGC\t$CGC_count\t$CGC_freq\t$arginine_codons_max_freq\t$CGC_weights\n";
	###print FH    "CGG\t$CGG_count\t$CGG_freq\t$arginine_codons_max_freq\t$CGG_weights\n";
	###print FH    "CGT\t$CGT_count\t$CGT_freq\t$arginine_codons_max_freq\t$CGT_weights\n";
	###print FH    "AGA\t$AGA_count\t$AGA_freq\t$arginine_codons_max_freq\t$AGA_weights\n";
	###print FH    "AGG\t$AGG_count\t$AGG_freq\t$arginine_codons_max_freq\t$AGG_weights\n";
	###print FH    "\n#Asparagine_codons\tOccurence-count\tfrequency\tMax_freq_of_degenarate_codons\tWeights\n";
	###print FH    "AAC\t$AAC_count\t$AAC_freq\t$asparagine_codons_max_freq\t$AAC_weights\n";
	###print FH    "AAT\t$AAT_count\t$AAT_freq\t$asparagine_codons_max_freq\t$AAT_weights\n";
	###print FH    "\n#Aspartic_acid_codons\tOccurence-count\tfrequency\tMax_freq_of_degenarate_codons\tWeights\n";
	###print FH    "GAC\t$GAC_count\t$GAC_freq\t$aspartic_acid_codons_max_freq\t$GAC_weights\n";
	###print FH    "GAT\t$GAT_count\t$GAT_freq\t$aspartic_acid_codons_max_freq\t$GAT_weights\n";
	###print FH    "\n#Cysteine_codons\tOccurence-count\tfrequency\tMax_freq_of_degenarate_codons\tWeights\n";
	###print FH    "TGC\t$TGC_count\t$TGC_freq\t$cysteine_codons_max_freq\t$TGC_weights\n";
	###print FH    "TGT\t$TGT_count\t$TGT_freq\t$cysteine_codons_max_freq\t$TGT_weights\n";
	###print FH    "\n#Glutamic_Acid_codons\tOccurence-count\tfrequency\tMax_freq_of_degenarate_codons\tWeights\n";
	###print FH    "GAA\t$GAA_count\t$GAA_freq\t$glutamic_acid_codons_max_freq\t$GAA_weights\n";
	###print FH    "GAG\t$GAG_count\t$GAG_freq\t$glutamic_acid_codons_max_freq\t$GAG_weights\n";
	###print FH    "\n#Glutamine_codons\tOccurence-count\tfrequency\tMax_freq_of_degenarate_codons\tWeights\n";
	###print FH    "CAA\t$CAA_count\t$CAA_freq\t$glutamine_codons_max_freq\t$CAA_weights\n";
	###print FH    "CAG\t$CAG_count\t$CAG_freq\t$glutamine_codons_max_freq\t$CAG_weights\n";
	###print FH    "\n#Glycine_codons\tOccurence-count\tfrequency\tMax_freq_of_degenarate_codons\tWeights\n";
	###print FH    "GGA\t$GGA_count\t$GGA_freq\t$glycine_codons_max_freq\t$GGA_weights\n";
	###print FH    "GGC\t$GGC_count\t$GGC_freq\t$glycine_codons_max_freq\t$GGC_weights\n";
	###print FH    "GGG\t$GGG_count\t$GGG_freq\t$glycine_codons_max_freq\t$GGG_weights\n";
	###print FH    "GGT\t$GGT_count\t$GGT_freq\t$glycine_codons_max_freq\t$GGT_weights\n";
	###print FH    "\n#Histidine_codons\tOccurence-count\tfrequency\tMax_freq_of_degenarate_codons\tWeights\n";
	###print FH    "CAC\t$CAC_count\t$CAC_freq\t$histidine_codons_max_freq\t$CAC_weights\n";
	###print FH    "CAT\t$CAT_count\t$CAT_freq\t$histidine_codons_max_freq\t$CAT_weights\n";
	###print FH    "\n#Isoleucine_codons\tOccurence-count\tfrequency\tMax_freq_of_degenarate_codons\tWeights\n";
	###print FH    "ATA\t$ATA_count\t$ATA_freq\t$isoleucine_codons_max_freq\t$ATA_weights\n";
	###print FH    "ATC\t$ATC_count\t$ATC_freq\t$isoleucine_codons_max_freq\t$ATC_weights\n";
	###print FH    "ATT\t$ATT_count\t$ATT_freq\t$isoleucine_codons_max_freq\t$ATT_weights\n";
	###print FH    "\n#Leucine_codons\tOccurence-count\tfrequency\tMax_freq_of_degenarate_codons\tWeights\n";
	###print FH    "TTA\t$TTA_count\t$TTA_freq\t$leucine_codons_max_freq\t$TTA_weights\n";
	###print FH    "TTG\t$TTG_count\t$TTG_freq\t$leucine_codons_max_freq\t$TTG_weights\n";
	###print FH    "CTA\t$CTA_count\t$CTA_freq\t$leucine_codons_max_freq\t$CTA_weights\n";
	###print FH    "CTC\t$CTC_count\t$CTC_freq\t$leucine_codons_max_freq\t$CTC_weights\n";
	###print FH    "CTG\t$CTG_count\t$CTG_freq\t$leucine_codons_max_freq\t$CTG_weights\n";
	###print FH    "CTT\t$CTT_count\t$CTT_freq\t$leucine_codons_max_freq\t$CTT_weights\n";
	###print FH    "\n#Lysine_codons\tOccurence-count\tfrequency\tMax_freq_of_degenarate_codons\tWeights\n";
	###print FH    "AAA\t$AAA_count\t$AAA_freq\t$lysine_codons_max_freq\t$AAA_weights\n";
	###print FH    "AAG\t$AAG_count\t$AAG_freq\t$lysine_codons_max_freq\t$AAG_weights\n";
	###print FH    "\n#Methionine_codons\tOccurence-count\tfrequency\tMax_freq_of_degenarate_codons\tWeights\n";
	###print FH    "ATG\t$ATG_count\t$ATG_freq\t$methionine_codons_max_freq\t$ATG_weights\n";
	###print FH    "\n#Phenylalanine_codons\tOccurence-count\tfrequency\tMax_freq_of_degenarate_codons\tWeights\n";
	###print FH    "TTC\t$TTC_count\t$TTC_freq\t$phenylalanine_codons_max_freq\t$TTC_weights\n";
	###print FH    "TTT\t$TTT_count\t$TTT_freq\t$phenylalanine_codons_max_freq\t$TTT_weights\n";
	###print FH    "\n#Proline_codons\tOccurence-count\tfrequency\tMax_freq_of_degenarate_codons\tWeights\n";
	###print FH    "CCA\t$CCA_count\t$CCA_freq\t$proline_codons_max_freq\t$CCA_weights\n";
	###print FH    "CCC\t$CCC_count\t$CCC_freq\t$proline_codons_max_freq\t$CCC_weights\n";
	###print FH    "CCG\t$CCG_count\t$CCG_freq\t$proline_codons_max_freq\t$CCG_weights\n";
	###print FH    "CCT\t$CCT_count\t$CCT_freq\t$proline_codons_max_freq\t$CCT_weights\n";
	###print FH    "\n#Serine_codons\tOccurence-count\tfrequency\tMax_freq_of_degenarate_codons\tWeights\n";
	###print FH    "TCA\t$TCA_count\t$TCA_freq\t$serine_codons_max_freq\t$TCA_weights\n";
	###print FH    "TCC\t$TCC_count\t$TCC_freq\t$serine_codons_max_freq\t$TCC_weights\n";
	###print FH    "TCG\t$TCG_count\t$TCG_freq\t$serine_codons_max_freq\t$TCG_weights\n";
	###print FH    "TCT\t$TCT_count\t$TCT_freq\t$serine_codons_max_freq\t$TCT_weights\n";
	###print FH    "AGC\t$AGC_count\t$AGC_freq\t$serine_codons_max_freq\t$AGC_weights\n";
	###print FH    "AGT\t$AGT_count\t$AGT_freq\t$serine_codons_max_freq\t$AGT_weights\n";
	###print FH    "\n#Threonine_codons\tOccurence-count\tfrequency\tMax_freq_of_degenarate_codons\tWeights\n";
	###print FH    "ACA\t$ACA_count\t$ACA_freq\t$threonine_codons_max_freq\t$ACA_weights\n";
	###print FH    "ACC\t$ACC_count\t$ACC_freq\t$threonine_codons_max_freq\t$ACC_weights\n";
	###print FH    "ACG\t$ACG_count\t$ACG_freq\t$threonine_codons_max_freq\t$ACG_weights\n";
	###print FH    "ACT\t$ACT_count\t$ACT_freq\t$threonine_codons_max_freq\t$ACT_weights\n";
	###print FH    "\n#Tryptophan_codons\tOccurence-count\tfrequency\tMax_freq_of_degenarate_codons\tWeights\n";
	###print FH    "TGG\t$TGG_count\t$TGG_freq\t$tryptophan_codons_max_freq\t$TGG_weights\n";
	###print FH    "\n#Tyrosine_codons\tOccurence-count\tfrequency\tMax_freq_of_degenarate_codons\tWeights\n";
	###print FH    "TAC\t$TAC_count\t$TAC_freq\t$tyrosine_codons_max_freq\t$TAC_weights\n";
	###print FH    "TAT\t$TAT_count\t$TAT_freq\t$tyrosine_codons_max_freq\t$TAT_weights\n";
	###print FH    "\n#Valine_codons\tOccurence-count\tfrequency\tMax_freq_of_degenarate_codons\tWeights\n";
	###print FH    "GTA\t$GTA_count\t$GTA_freq\t$valine_codons_max_freq\t$GTA_weights\n";
	###print FH    "GTC\t$GTC_count\t$GTC_freq\t$valine_codons_max_freq\t$GTC_weights\n";
	###print FH    "GTG\t$GTG_count\t$GTG_freq\t$valine_codons_max_freq\t$GTG_weights\n";
	###print FH    "GTT\t$GTT_count\t$GTT_freq\t$valine_codons_max_freq\t$GTT_weights\n";
	###print FH    "\n#STOP_codons\tOccurence-count\tfrequency\tMax_freq_of_degenarate_codons\tWeights\n";
	###print FH    "TAA\t$TAA_count\t$TAA_freq\t$stop_codons_max_freq\t$TAA_weights\n";
	###print FH  "TAG\t$TAG_count\t$TAG_freq\t$stop_codons_max_freq\t$TAG_weights\n";
	###print FH   "TGA\t$TGA_count\t$TGA_freq\t$stop_codons_max_freq\t$TGA_weights\n";
print "total sequences in reference $file =$cc\n";	
	return(%weights);
}
