# Supplementary material for: Determinants of associations between codon and amino acid usage patterns of microbial communities and the environment inferred based on a cross-biome metagenomic analysis
Source: NPJ Biofilms Microbiomes. 2023 Jan 24;9:5. doi: 10.1038/s41522-023-00372-w (PMC9873608; doi:10.1038/s41522-023-00372-w)
Supplement: Supplementary file 3 — Supplementary software [file 41522_2023_372_MOESM3_ESM.zip › Supplementary_softwares/cal_codon_freq.pl]

#!/usr/bin/perl -w
##Input file must be in fasta format with  each sequence in single separate line
use strict;
use warnings;
my $filename=$ARGV[0];
$filename=~s/\.fasta//g;
open (F2,"$filename.fasta"); # inut CDS file
#my @file1=<F1>; close F1; chomp @file1;
#open (FFH,">test.txt");
#open (F2H,">database.txt");

open (FH,">$filename.codfreq");
#print FH "#$filename\n";
print FH "Samples\tCodons\tGCA\tGCC\tGCG\tGCT\tCGA\tCGC\tCGG\tCGT\tAGA\tAGG\tAAC\tAAT\tGAC\tGAT\tTGC\tTGT\tGAA\tGAG\tCAA\tCAG\tGGA\tGGC\tGGG\tGGT\tCAC\tCAT\tATA\tATC\tATT\tTTA\tTTG\tCTA\tCTC\tCTG\tCTT\tAAA\tAAG\tATG\tTTC\tTTT\tCCA\tCCC\tCCG\tCCT\tTCA\tTCC\tTCG\tTCT\tAGC\tAGT\tACA\tACC\tACG\tACT\tTGG\tTAC\tTAT\tGTA\tGTC\tGTG\tGTT\tTAA\tTAG\tTGA\n";
	
	my $gene_count=0;	
	my $total_seq_length=0;;

	###Alanine
	my $GCA_count=0;my $GCC_count=0;my $GCG_count=0;my $GCT_count=0;
	##Arginine
        my $CGA_count=0;my $CGC_count=0;my $CGG_count=0;my $CGT_count=0; my $AGA_count=0;my $AGG_count=0;
	##Asparagine
        my $AAC_count=0;my $AAT_count=0;
	##Aspartic acid
	my $GAC_count=0; my $GAT_count=0;
	##Cysteine codons
        my $TGC_count=0;my $TGT_count=0;
	###Glutamic Acid
 	my $GAA_count=0; my $GAG_count=0;
	##Glutamine
        my $CAA_count=0;my $CAG_count=0;
	###Glycine
	my $GGA_count=0;my $GGC_count=0;my $GGG_count=0; my $GGT_count=0;
	##Histidine
        my $CAC_count=0; my $CAT_count=0;
	##Isoleucine
        my $ATA_count=0;my $ATC_count=0;my $ATT_count=0;
	##Leucine codons
        my $TTA_count=0;my $TTG_count=0; my $CTA_count=0;my $CTC_count=0; my $CTG_count=0;my $CTT_count=0;
	##Lysine
        my $AAA_count=0;my $AAG_count=0;
	##Methionine
        my $ATG_count=0;
	##Phenylalanine codons
        my $TTC_count=0; my $TTT_count=0;
	##Proline
        my $CCA_count=0; my $CCC_count=0;my $CCG_count=0;my $CCT_count=0;
	##Serine codons
        my $TCA_count=0; my $TCC_count=0; my $TCG_count=0;my $TCT_count=0; my $AGC_count=0;my $AGT_count=0;
	##Threonine
        my $ACA_count=0;my $ACC_count=0;my $ACG_count=0; my $ACT_count=0;
	##Tryptophan codon
        my $TGG_count=0;
	###Tyrosine codons
        my $TAC_count=0;my $TAT_count=0;
	#valine
        my $GTA_count=0;my $GTC_count=0;my $GTG_count=0;my $GTT_count=0;
        ##STOP codons
        my $TAA_count=0;my $TAG_count=0;my $TGA_count=0;

	
	while (my $line22 = <F2>)
	{
	chomp $line22;
        	if($line22=~/^>/)
        	{
print FH "$line22\n";
		my $cds_seq=<F2>; chomp $cds_seq;
		my $cds_len=length($cds_seq);
		$gene_count++;	
		$cds_seq=uc($cds_seq); ##to make sure the sequence is in block letters
print FH "$cds_seq\n";	
		if(($cds_len%3) eq 0)##To check the cds does not contain any prtial codon i.e. length is divisable by 3
                {
		$total_seq_length+=$cds_len;	
			for(my $a=0;$a<($cds_len-2);$a+=3)
			{
			my $cds_codon=substr($cds_seq,$a,3);
print FH "$cds_codon\|";
			#Alanine codons
		   	if("$cds_codon" eq "GCA") {$GCA_count++;}
			elsif("$cds_codon" eq "GCC") {$GCC_count++;}
			elsif("$cds_codon" eq "GCG") {$GCG_count++;}
			elsif("$cds_codon" eq "GCT") {$GCT_count++;}
			#arginine codons
			elsif("$cds_codon" eq "CGA") {$CGA_count++;}
			elsif("$cds_codon" eq "CGC") {$CGC_count++;}
			elsif("$cds_codon" eq "CGG") {$CGG_count++;}
			elsif("$cds_codon" eq "CGT") {$CGT_count++;}
			elsif("$cds_codon" eq "AGA") {$AGA_count++;}
			elsif("$cds_codon" eq "AGG") {$AGG_count++;}
			#Asparagine	
			elsif("$cds_codon" eq "AAC") {$AAC_count++;}
			elsif("$cds_codon" eq "AAT") {$AAT_count++;}
			#Aspartic acid
			elsif("$cds_codon" eq "GAC") {$GAC_count++;}
			elsif("$cds_codon" eq "GAT") {$GAT_count++;}
			#Cysteine
			elsif("$cds_codon" eq "TGC") {$TGC_count++;}
			elsif("$cds_codon" eq "TGT") {$TGT_count++;}
			#Glutamic acid
			elsif("$cds_codon" eq "GAA") {$GAA_count++;}
			elsif("$cds_codon" eq "GAG") {$GAG_count++;}
			#Glutamine
			elsif("$cds_codon" eq "CAA") {$CAA_count++;}
			elsif("$cds_codon" eq "CAG") {$CAG_count++;}
			#Glycine
			elsif("$cds_codon" eq "GGA") {$GGA_count++;}
			elsif("$cds_codon" eq "GGC") {$GGC_count++;}
			elsif("$cds_codon" eq "GGG") {$GGG_count++;}
			elsif("$cds_codon" eq "GGT") {$GGT_count++;}
			#Histidine
			elsif("$cds_codon" eq "CAC") {$CAC_count++;}
			elsif("$cds_codon" eq "CAT") {$CAT_count++;}
			#Isoleucine
			elsif("$cds_codon" eq "ATA") {$ATA_count++;}
			elsif("$cds_codon" eq "ATC") {$ATC_count++;}
			elsif("$cds_codon" eq "ATT") {$ATT_count++;}
			#Leucine
			elsif("$cds_codon" eq "TTA") {$TTA_count++;}
			elsif("$cds_codon" eq "TTG") {$TTG_count++;}
			elsif("$cds_codon" eq "CTA") {$CTA_count++;}
			elsif("$cds_codon" eq "CTC") {$CTC_count++;}
			elsif("$cds_codon" eq "CTG") {$CTG_count++;}
			elsif("$cds_codon" eq "CTT") {$CTT_count++;}
			#Lyisine
			elsif("$cds_codon" eq "AAA") {$AAA_count++;}
			elsif("$cds_codon" eq "AAG") {$AAG_count++;}
			#Methionine
			elsif("$cds_codon" eq "ATG") {$ATG_count++;}
			#Phenyl alanine 
			elsif("$cds_codon" eq "TTC") {$TTC_count++;}
			elsif("$cds_codon" eq "TTT") {$TTT_count++;}
			#Proline
			elsif("$cds_codon" eq "CCA") {$CCA_count++;}
			elsif("$cds_codon" eq "CCC") {$CCC_count++;}
			elsif("$cds_codon" eq "CCG") {$CCG_count++;}
			elsif("$cds_codon" eq "CCT") {$CCT_count++;}
			#Serine
			elsif("$cds_codon" eq "TCA") {$TCA_count++;}
			elsif("$cds_codon" eq "TCC") {$TCC_count++;}
			elsif("$cds_codon" eq "TCG") {$TCG_count++;}
			elsif("$cds_codon" eq "TCT") {$TCT_count++;}
			elsif("$cds_codon" eq "AGC") {$AGC_count++;}
			elsif("$cds_codon" eq "AGT") {$AGT_count++;}
			#Threonine
			elsif("$cds_codon" eq "ACA") {$ACA_count++;}
			elsif("$cds_codon" eq "ACC") {$ACC_count++;}
			elsif("$cds_codon" eq "ACG") {$ACG_count++;}
			elsif("$cds_codon" eq "ACT") {$ACT_count++;}
			#Tryptophan
			elsif("$cds_codon" eq "TGG") {$TGG_count++;}
			#Tyrosine
			elsif("$cds_codon" eq "TAC") {$TAC_count++;}
			elsif("$cds_codon" eq "TAT") {$TAT_count++;}
			#Valine
			elsif("$cds_codon" eq "GTA") {$GTA_count++;}
			elsif("$cds_codon" eq "GTC") {$GTC_count++;}
			elsif("$cds_codon" eq "GTG") {$GTG_count++;}
			elsif("$cds_codon" eq "GTT") {$GTT_count++;}
			#stop
			elsif("$cds_codon" eq "TAA") {$TAA_count++;}
			elsif("$cds_codon" eq "TAG") {$TAG_count++;}
			elsif("$cds_codon" eq "TGA") {$TGA_count++;}
			}
print FH "\n\n";
		}}
	}
	
	#my $total_codon_number=($total_seq_length/3);
	my $total_codon_number=$GCA_count+$GCC_count+$GCG_count+$GCT_count+$CGA_count+$CGC_count+$CGG_count+$CGT_count+$AGA_count+$AGG_count+$AAC_count+$AAT_count+$GAC_count+$GAT_count+$TGC_count+$TGT_count+$GAA_count+$GAG_count+$CAA_count+$CAG_count+$GGA_count+$GGC_count+$GGG_count+$GGT_count+$CAC_count+$CAT_count+$ATA_count+$ATC_count+$ATT_count+$TTA_count+$TTG_count+$CTA_count+$CTC_count+$CTG_count+$CTT_count+$AAA_count+$AAG_count+$ATG_count+$TTC_count+$TTT_count+$CCA_count+$CCC_count+$CCG_count+$CCT_count+$TCA_count+$TCC_count+$TCG_count+$TCT_count+$AGC_count+$AGT_count+$ACA_count+$ACC_count+$ACG_count+$ACT_count+$TGG_count+$TAC_count+$TAT_count+$GTA_count+$GTC_count+$GTG_count+$GTT_count;
	##Alanine
	my $GCA_freq=($GCA_count/$total_codon_number);
	my $GCC_freq=($GCC_count/$total_codon_number);
	my $GCG_freq=($GCG_count/$total_codon_number);
	my $GCT_freq=($GCT_count/$total_codon_number);

	##Arginine
	my $CGA_freq=($CGA_count/$total_codon_number);
	my $CGC_freq=($CGC_count/$total_codon_number);
	my $CGG_freq=($CGG_count/$total_codon_number);
	my $CGT_freq= ($CGT_count/$total_codon_number);
	my $AGA_freq=($AGA_count/$total_codon_number);
	my $AGG_freq=($AGG_count/$total_codon_number);


	##Asparagine
	my $AAC_freq=($AAC_count/$total_codon_number);
	my $AAT_freq=($AAT_count/$total_codon_number);

	##Aspartic acid
	my $GAC_freq=($GAC_count/$total_codon_number);
	my $GAT_freq=($GAT_count/$total_codon_number);

	##Cysteine codons
	my $TGC_freq=($TGC_count/$total_codon_number);
	my $TGT_freq=($TGT_count/$total_codon_number);

	###Glutamic Acid
	my $GAA_freq=($GAA_count/$total_codon_number);
	my $GAG_freq=($GAG_count/$total_codon_number);
	
	##Glutamine
	my $CAA_freq=($CAA_count/$total_codon_number);
	my $CAG_freq=($CAG_count/$total_codon_number);

	###Glycine
	my $GGA_freq=($GGA_count/$total_codon_number);
	my $GGC_freq=($GGC_count/$total_codon_number);
	my $GGG_freq=($GGG_count/$total_codon_number);
	my $GGT_freq=($GGT_count/$total_codon_number);

	##Histidine
	my $CAC_freq=($CAC_count/$total_codon_number);
	my $CAT_freq=($CAT_count/$total_codon_number);
	
	##Isoleucine
	my $ATA_freq=($ATA_count/$total_codon_number);
	my $ATC_freq=($ATC_count/$total_codon_number);
	my $ATT_freq=($ATT_count/$total_codon_number);

	##Leucine codons
	my $TTA_freq=($TTA_count/$total_codon_number);
	my $TTG_freq=($TTG_count/$total_codon_number);
	my $CTA_freq=($CTA_count/$total_codon_number);
	my $CTC_freq=($CTC_count/$total_codon_number);
	my $CTG_freq=($CTG_count/$total_codon_number);
	my $CTT_freq=($CTT_count/$total_codon_number);

	##Lysine
	my $AAA_freq=($AAA_count/$total_codon_number);
	my $AAG_freq=($AAG_count/$total_codon_number);

	##Methionine
	my $ATG_freq=($ATG_count/$total_codon_number);


	##Phenylalanine codons
	my $TTC_freq=($TTC_count/$total_codon_number);
	my $TTT_freq=($TTT_count/$total_codon_number);

	##Proline
	my $CCA_freq=($CCA_count/$total_codon_number);
	my $CCC_freq=($CCC_count/$total_codon_number);
	my $CCG_freq=($CCG_count/$total_codon_number);
	my $CCT_freq=($CCT_count/$total_codon_number);


	##Serine codons
	my $TCA_freq=($TCA_count/$total_codon_number);
	my $TCC_freq=($TCC_count/$total_codon_number);
	my $TCG_freq=($TCG_count/$total_codon_number);
	my $TCT_freq=($TCT_count/$total_codon_number);
	my $AGC_freq=($AGC_count/$total_codon_number);
	my $AGT_freq=($AGT_count/$total_codon_number);
	
	##Threonine
	my $ACA_freq=($ACA_count/$total_codon_number);
	my $ACC_freq=($ACC_count/$total_codon_number);
	my $ACG_freq=($ACG_count/$total_codon_number);
	my $ACT_freq=($ACT_count/$total_codon_number);
	

	##Tryptophan codon
	my $TGG_freq=($TGG_count/$total_codon_number);

	###Tyrosine codons
	my $TAC_freq=($TAC_count/$total_codon_number);
	my $TAT_freq=($TAT_count/$total_codon_number);

	#valine
	my $GTA_freq=($GTA_count/$total_codon_number);
	my $GTC_freq=($GTC_count/$total_codon_number);
	my $GTG_freq=($GTG_count/$total_codon_number);
	my $GTT_freq=($GTT_count/$total_codon_number);

	##STOP codons
	my $TAA_freq=($TAA_count/$total_codon_number);
	my $TAG_freq=($TAG_count/$total_codon_number);
	my $TGA_freq=($TGA_count/$total_codon_number);
	
		

	#print FH "#total number of codons in all sequences:$total_codon_number\n";

	###print FH    "codons\tOccurence-count\tfreq\n";
#	print FH    "GCA\t$GCA_count\t$GCA_freq\n";
#	print FH    "GCC\t$GCC_count\t$GCC_freq\n";
#	print FH    "GCG\t$GCG_count\t$GCG_freq\n";
#	print FH    "GCT\t$GCT_count\t$GCT_freq\n";
#	###print FH    "\nArginine_codons\tOccurence-count\tfreq\n";
#	print FH    "CGA\t$CGA_count\t$CGA_freq\n";
#	print FH    "CGC\t$CGC_count\t$CGC_freq\n";
#	print FH    "CGG\t$CGG_count\t$CGG_freq\n";
#	print FH    "CGT\t$CGT_count\t$CGT_freq\n";
#	print FH    "AGA\t$AGA_count\t$AGA_freq\n";
#	print FH    "AGG\t$AGG_count\t$AGG_freq\n";
#	####print FH    "\nAsparagine_codons\tOccurence-count\tfreq\n";
#	print FH    "AAC\t$AAC_count\t$AAC_freq\n";
#	print FH    "AAT\t$AAT_count\t$AAT_freq\n";
#	####print FH    "\nAspartic_acid_codons\tOccurence-count\tfreq\n";
#	print FH    "GAC\t$GAC_count\t$GAC_freq\n";
#	print FH    "GAT\t$GAT_count\t$GAT_freq\n";
#	###print FH    "\nCysteine_codons\tOccurence-count\tfreq\n";
#	print FH    "TGC\t$TGC_count\t$TGC_freq\n";
#	print FH    "TGT\t$TGT_count\t$TGT_freq\n";
#	####print FH    "\nGlutamic_Acid_codons\tOccurence-count\tfreq\n";
#	print FH    "GAA\t$GAA_count\t$GAA_freq\n";
#	print FH    "GAG\t$GAG_count\t$GAG_freq\n";
#	####print FH    "\nGlutamine_codons\tOccurence-count\tfreq\n";
#	print FH    "CAA\t$CAA_count\t$CAA_freq\n";
#	print FH    "CAG\t$CAG_count\t$CAG_freq\n";
#	####print FH    "\nGlycine_codons\tOccurence-count\tfreq\n";
#	print FH    "GGA\t$GGA_count\t$GGA_freq\n";
#	print FH    "GGC\t$GGC_count\t$GGC_freq\n";
#	print FH    "GGG\t$GGG_count\t$GGG_freq\n";
#	print FH    "GGT\t$GGT_count\t$GGT_freq\n";
#	####print FH    "\nHistidine_codons\tOccurence-count\tfreq\n";
#	print FH    "CAC\t$CAC_count\t$CAC_freq\n";
#	print FH    "CAT\t$CAT_count\t$CAT_freq\n";
#	###print FH    "\nIsoleucine_codons\tOccurence-count\tfreq\n";
#	print FH    "ATA\t$ATA_count\t$ATA_freq\n";
#	print FH    "ATC\t$ATC_count\t$ATC_freq\n";
#	print FH    "ATT\t$ATT_count\t$ATT_freq\n";
#	####print FH    "\nLeucine_codons\tOccurence-count\tfreq\n";
#	print FH    "TTA\t$TTA_count\t$TTA_freq\n";
#	print FH    "TTG\t$TTG_count\t$TTG_freq\n";
#	print FH    "CTA\t$CTA_count\t$CTA_freq\n";
#	print FH    "CTC\t$CTC_count\t$CTC_freq\n";
#	print FH    "CTG\t$CTG_count\t$CTG_freq\n";
#	print FH    "CTT\t$CTT_count\t$CTT_freq\n";
#	###print FH    "\nLysine_codons\tOccurence-count\tfreq\n";
#	print FH    "AAA\t$AAA_count\t$AAA_freq\n";
#	print FH    "AAG\t$AAG_count\t$AAG_freq\n";
#	###print FH    "\nMethionine_codons\tOccurence-count\tfreq\n";
#	print FH    "ATG\t$ATG_count\t$ATG_freq\n";
#	###print FH    "\nPhenylalanine_codons\tOccurence-count\tfreq\n";
#	print FH    "TTC\t$TTC_count\t$TTC_freq\n";
#	print FH    "TTT\t$TTT_count\t$TTT_freq\n";
#	###print FH    "\nProline_codons\tOccurence-count\tfreq\n";
#	print FH    "CCA\t$CCA_count\t$CCA_freq\n";
#	print FH    "CCC\t$CCC_count\t$CCC_freq\n";
#	print FH    "CCG\t$CCG_count\t$CCG_freq\n";
#	print FH    "CCT\t$CCT_count\t$CCT_freq\n";
#	####print FH    "\nSerine_codons\tOccurence-count\tfreq\n";
#	print FH    "TCA\t$TCA_count\t$TCA_freq\n";
#	print FH    "TCC\t$TCC_count\t$TCC_freq\n";
#	print FH    "TCG\t$TCG_count\t$TCG_freq\n";
#	print FH    "TCT\t$TCT_count\t$TCT_freq\n";
#	print FH    "AGC\t$AGC_count\t$AGC_freq\n";
#	print FH    "AGT\t$AGT_count\t$AGT_freq\n";
#	###print FH    "\nThreonine_codons\tOccurence-count\tfreq\n";
#	print FH    "ACA\t$ACA_count\t$ACA_freq\n";
#	print FH    "ACC\t$ACC_count\t$ACC_freq\n";
#	print FH    "ACG\t$ACG_count\t$ACG_freq\n";
#	print FH    "ACT\t$ACT_count\t$ACT_freq\n";
#	####print FH    "\nTryptophan_codons\tOccurence-count\tfreq\n";
#	print FH    "TGG\t$TGG_count\t$TGG_freq\n";
#	####print FH    "\nTyrosine_codons\tOccurence-count\tfreq\n";
#	print FH    "TAC\t$TAC_count\t$TAC_freq\n";
#	print FH    "TAT\t$TAT_count\t$TAT_freq\n";
#	####print FH    "\nValine_codons\tOccurence-count\tfreq\n";
#	print FH    "GTA\t$GTA_count\t$GTA_freq\n";
#	print FH    "GTC\t$GTC_count\t$GTC_freq\n";
#	print FH    "GTG\t$GTG_count\t$GTG_freq\n";
#	print FH    "GTT\t$GTT_count\t$GTT_freq\n";
#	###print FH    "\nSTOP_codons\tOccurence-count\tfreq\n";
#	print FH    "TAA\t$TAA_count\t$TAA_freq\n";
#	print FH    "TAG\t$TAG_count\t$TAG_freq\n";
#	print FH   "TGA\t$TGA_count\t$TGA_freq\n";

print FH "$filename\_Codon_count\t$total_codon_number\t$GCA_count\t$GCC_count\t$GCG_count\t$GCT_count\t$CGA_count\t$CGC_count\t$CGG_count\t$CGT_count\t$AGA_count\t$AGG_count\t$AAC_count\t$AAT_count\t$GAC_count\t$GAT_count\t$TGC_count\t$TGT_count\t$GAA_count\t$GAG_count\t$CAA_count\t$CAG_count\t$GGA_count\t$GGC_count\t$GGG_count\t$GGT_count\t$CAC_count\t$CAT_count\t$ATA_count\t$ATC_count\t$ATT_count\t$TTA_count\t$TTG_count\t$CTA_count\t$CTC_count\t$CTG_count\t$CTT_count\t$AAA_count\t$AAG_count\t$ATG_count\t$TTC_count\t$TTT_count\t$CCA_count\t$CCC_count\t$CCG_count\t$CCT_count\t$TCA_count\t$TCC_count\t$TCG_count\t$TCT_count\t$AGC_count\t$AGT_count\t$ACA_count\t$ACC_count\t$ACG_count\t$ACT_count\t$TGG_count\t$TAC_count\t$TAT_count\t$GTA_count\t$GTC_count\t$GTG_count\t$GTT_count\t$TAA_count\t$TAG_count\t$TGA_count\n";
print FH "$filename\t$gene_count\t$GCA_freq\t$GCC_freq\t$GCG_freq\t$GCT_freq\t$CGA_freq\t$CGC_freq\t$CGG_freq\t$CGT_freq\t$AGA_freq\t$AGG_freq\t$AAC_freq\t$AAT_freq\t$GAC_freq\t$GAT_freq\t$TGC_freq\t$TGT_freq\t$GAA_freq\t$GAG_freq\t$CAA_freq\t$CAG_freq\t$GGA_freq\t$GGC_freq\t$GGG_freq\t$GGT_freq\t$CAC_freq\t$CAT_freq\t$ATA_freq\t$ATC_freq\t$ATT_freq\t$TTA_freq\t$TTG_freq\t$CTA_freq\t$CTC_freq\t$CTG_freq\t$CTT_freq\t$AAA_freq\t$AAG_freq\t$ATG_freq\t$TTC_freq\t$TTT_freq\t$CCA_freq\t$CCC_freq\t$CCG_freq\t$CCT_freq\t$TCA_freq\t$TCC_freq\t$TCG_freq\t$TCT_freq\t$AGC_freq\t$AGT_freq\t$ACA_freq\t$ACC_freq\t$ACG_freq\t$ACT_freq\t$TGG_freq\t$TAC_freq\t$TAT_freq\t$GTA_freq\t$GTC_freq\t$GTG_freq\t$GTT_freq\t$TAA_freq\t$TAG_freq\t$TGA_freq\n";
