# Supplementary material for: Determinants of associations between codon and amino acid usage patterns of microbial communities and the environment inferred based on a cross-biome metagenomic analysis
Source: NPJ Biofilms Microbiomes. 2023 Jan 24;9:5. doi: 10.1038/s41522-023-00372-w (PMC9873608; doi:10.1038/s41522-023-00372-w)
Supplement: Supplementary file 3 — Supplementary software [file 41522_2023_372_MOESM3_ESM.zip › Supplementary_softwares/cal_dcbs_values.pl]

#!/usr/bin/perl -w
##This program is written to calculate dcbs values for each gene considering the codon usage of all orfs in the whole dataset
#
use strict;
use warnings;
my $filenames=$ARGV[0];
print "\nFilename:$filenames\n";
my @filenames=split(/;/,$filenames);
#print "\nArray:@filenames\n";
my %frequency=();
%frequency=calculate_codon_freq_all_genes(\@filenames);

foreach my $i(0..$#filenames)
{
$filenames[$i]=~s/\.fasta//g;
open (F1,"$filenames[$i].fasta"); # inut CDS file
#print "dcbs calculation:$filenames[$i]\n";
#my @file1=<F1>; close F1; chomp @file1;
###open (FFH,">$filenames[$i]\_test4000.txt");
###open (F2H,">$filenames[$i]\_database.txt");

open (FH,">$filenames[$i].dcbs");

print FH "gene_Id\tcds_length\tDCBS\n";

my $cc=0;
	while (my $line = <F1>)
	#foreach my $i(1..100)
	{
	#my $line = <F1>;
	chomp $line;
		if($line=~/^>/)
		{
		my $cds=<F1>; chomp $cds; 
		(my $id=$line)=~s/>//g;
		my $len=length($cds);
		my $bb=($len/3);
	#####print FFH"#Number of codons in the sequence $line:$bb\n\n#SEQUENCE AS CODONS\n\n";
			if(($len%3)==0)##To remove the sequences containing partial codons
			{
			$cc++;
			my $count=0;
	#####for(my $a=0;$a<($len-2);$a+=3){my $codon=substr($cds,$a,3);print FFH "$codon\|";}print FFH "\n\n";
	                my $sum_dxyz=0;
	
				for(my $a=0;$a<($len-2);$a+=3)
	                        {
	                        my $codon=substr($cds,$a,3);
					if(exists $frequency{$codon})
					{
					my $codon_freq_value=$frequency{$codon};
	####print FFH "codon:$codon\tweight:$codon_freq_value\n";
					$count++;
					$sum_dxyz+=$codon_freq_value;
					}
	####else{print FFH "check check check!!!cannot find frequency for $codon\n";}
				}
			
	####print FH"##CAI\n\nCAI OF THE SEQUENCE $id\=$cai\n\n\n";
			my $dcbs=($sum_dxyz/$count);
			print FH "$id\t$len\t$dcbs\n";
			}
	#####else{print FFH  "check!!! sequence $line contains partial codons\n";}
		}
	}

#print "Number of proteins in $filenames[$i] = $cc\n";
##close FFH; close F2H;
}

#to calculate the frequency of each codon over all the orfs in the dataset
sub calculate_codon_freq_all_genes
{
#open (FFH,">error.txt");
	my $total_seq_count=0;	
	my $total_seq_length=0;;

	###Alanine
	my $GCA_count=0;my $GCC_count=0;my $GCG_count=0;my $GCT_count=0;
	##Arginine
        my $CGA_count=0;my $CGC_count=0;my $CGG_count=0;my $CGT_count=0; my $AGA_count=0;my $AGG_count=0;
	##Asparagine
        my $AAC_count=0;my $AAT_count=0;
	##Aspartic acid
	my $GAC_count=0; my $GAT_count=0;
	##Cysteine codons
        my $TGC_count=0;my $TGT_count=0;
	###Glutamic Acid
 	my $GAA_count=0; my $GAG_count=0;
	##Glutamine
        my $CAA_count=0;my $CAG_count=0;
	###Glycine
	my $GGA_count=0;my $GGC_count=0;my $GGG_count=0; my $GGT_count=0;
	##Histidine
        my $CAC_count=0; my $CAT_count=0;
	##Isoleucine
        my $ATA_count=0;my $ATC_count=0;my $ATT_count=0;
	##Leucine codons
        my $TTA_count=0;my $TTG_count=0; my $CTA_count=0;my $CTC_count=0; my $CTG_count=0;my $CTT_count=0;
	##Lysine
        my $AAA_count=0;my $AAG_count=0;
	##Methionine
        my $ATG_count=0;
	##Phenylalanine codons
        my $TTC_count=0; my $TTT_count=0;
	##Proline
        my $CCA_count=0; my $CCC_count=0;my $CCG_count=0;my $CCT_count=0;
	##Serine codons
        my $TCA_count=0; my $TCC_count=0; my $TCG_count=0;my $TCT_count=0; my $AGC_count=0;my $AGT_count=0;
	##Threonine
        my $ACA_count=0;my $ACC_count=0;my $ACG_count=0; my $ACT_count=0;
	##Tryptophan codon
        my $TGG_count=0;
	###Tyrosine codons
        my $TAC_count=0;my $TAT_count=0;
	#valine
        my $GTA_count=0;my $GTC_count=0;my $GTG_count=0;my $GTT_count=0;
        ##STOP codons
        my $TAA_count=0;my $TAG_count=0;my $TGA_count=0;

	#my $ntds_at_first_position="";
	#my $ntds_at_second_position="";
	#my $ntds_at_third_position="";

	my $A_count_at_first_position=0;my $T_count_at_first_position=0;my $G_count_at_first_position=0; my $C_count_at_first_position=0;
	
	my $A_count_at_second_position=0;my $T_count_at_second_position=0;my $G_count_at_second_position=0; my $C_count_at_second_position=0;
	
	my $A_count_at_third_position=0;my $T_count_at_third_position=0;my $G_count_at_third_position=0; my $C_count_at_third_position=0;
	my $seq_length_at_first_position="";my $seq_length_at_second_position=""; my $seq_length_at_third_position="";
	
	
	my ($file_names)=@_;
	my (@file_names)=@{$file_names};
	#print "\nall file names:@file_names\n\n";
	foreach my $i(0..$#file_names)
	{ 
	my $cc=0;
	open (F2,"$file_names[$i]");
	#print "working on subroutine $file_names[$i]\n";
	
	####print FFH "##Now working on $file_names[$i]\n";;
		while (my $line22 = <F2>)
		{
		chomp $line22;
		        if($line22=~/^>/)
		        {
	#####print FFH "$line22\n";
			my $cds_seq=<F2>; chomp $cds_seq;
			my $cds_len=length($cds_seq);
				
			$cds_seq=uc($cds_seq); ##to make sure the sequence is in block letters
			
				if(($cds_len%3) eq 0)##To check the cds does not contain any prtial codon i.e. length is divisable by 3
		                {
				$cc++;
				$total_seq_count++;
				$total_seq_length+=$cds_len;	
					for(my $a=0;$a<($cds_len-2);$a+=3)
					{
					my $cds_codon=substr($cds_seq,$a,3);
					$seq_length_at_first_position++;
					$seq_length_at_second_position++;
					$seq_length_at_third_position++;
		####print FFH "$cds_codon\|";
					#Alanine codons
					
					my @ntds=split('',$cds_codon);
					if("$ntds[0]" eq "A"){$A_count_at_first_position++;}
					elsif("$ntds[0]" eq "T"){$T_count_at_first_position++;}
					elsif("$ntds[0]" eq "G"){$G_count_at_first_position++;}
					elsif("$ntds[0]" eq "C"){$C_count_at_first_position++;}
					
					if("$ntds[1]" eq "A"){$A_count_at_second_position++;}
		                        elsif("$ntds[1]" eq "T"){$T_count_at_second_position++;}
		                        elsif("$ntds[1]" eq "G"){$G_count_at_second_position++;}
		                        elsif("$ntds[1]" eq "C"){$C_count_at_second_position++;}
					
					if("$ntds[2]" eq "A"){$A_count_at_third_position++;}
		                        elsif("$ntds[2]" eq "T"){$T_count_at_third_position++;}
		                        elsif("$ntds[2]" eq "G"){$G_count_at_third_position++;}
		                        elsif("$ntds[2]" eq "C"){$C_count_at_third_position++;}
					
					#$ntds_at_first_position.=$ntds[0];
					#$ntds_at_second_position.=$ntds[1];
					#$ntds_at_third_position.=$ntds[2];
					
				   	if("$cds_codon" eq "GCA") {$GCA_count++;}
					elsif("$cds_codon" eq "GCC") {$GCC_count++;}
					elsif("$cds_codon" eq "GCG") {$GCG_count++;}
					elsif("$cds_codon" eq "GCT") {$GCT_count++;}
					#arginine codons
					elsif("$cds_codon" eq "CGA") {$CGA_count++;}
					elsif("$cds_codon" eq "CGC") {$CGC_count++;}
					elsif("$cds_codon" eq "CGG") {$CGG_count++;}
					elsif("$cds_codon" eq "CGT") {$CGT_count++;}
					elsif("$cds_codon" eq "AGA") {$AGA_count++;}
					elsif("$cds_codon" eq "AGG") {$AGG_count++;}
					#Asparagine	
					elsif("$cds_codon" eq "AAC") {$AAC_count++;}
					elsif("$cds_codon" eq "AAT") {$AAT_count++;}
					#Aspartic acid
					elsif("$cds_codon" eq "GAC") {$GAC_count++;}
					elsif("$cds_codon" eq "GAT") {$GAT_count++;}
					#Cysteine
					elsif("$cds_codon" eq "TGC") {$TGC_count++;}
					elsif("$cds_codon" eq "TGT") {$TGT_count++;}
					#Glutamic acid
					elsif("$cds_codon" eq "GAA") {$GAA_count++;}
					elsif("$cds_codon" eq "GAG") {$GAG_count++;}
					#Glutamine
					elsif("$cds_codon" eq "CAA") {$CAA_count++;}
					elsif("$cds_codon" eq "CAG") {$CAG_count++;}
					#Glycine
					elsif("$cds_codon" eq "GGA") {$GGA_count++;}
					elsif("$cds_codon" eq "GGC") {$GGC_count++;}
					elsif("$cds_codon" eq "GGG") {$GGG_count++;}
					elsif("$cds_codon" eq "GGT") {$GGT_count++;}
					#Histidine
					elsif("$cds_codon" eq "CAC") {$CAC_count++;}
					elsif("$cds_codon" eq "CAT") {$CAT_count++;}
					#Isoleucine
					elsif("$cds_codon" eq "ATA") {$ATA_count++;}
					elsif("$cds_codon" eq "ATC") {$ATC_count++;}
					elsif("$cds_codon" eq "ATT") {$ATT_count++;}
					#Leucine
					elsif("$cds_codon" eq "TTA") {$TTA_count++;}
					elsif("$cds_codon" eq "TTG") {$TTG_count++;}
					elsif("$cds_codon" eq "CTA") {$CTA_count++;}
					elsif("$cds_codon" eq "CTC") {$CTC_count++;}
					elsif("$cds_codon" eq "CTG") {$CTG_count++;}
					elsif("$cds_codon" eq "CTT") {$CTT_count++;}
					#Lyisine
					elsif("$cds_codon" eq "AAA") {$AAA_count++;}
					elsif("$cds_codon" eq "AAG") {$AAG_count++;}
					#Methionine
					elsif("$cds_codon" eq "ATG") {$ATG_count++;}
					#Phenyl alanine 
					elsif("$cds_codon" eq "TTC") {$TTC_count++;}
					elsif("$cds_codon" eq "TTT") {$TTT_count++;}
					#Proline
					elsif("$cds_codon" eq "CCA") {$CCA_count++;}
					elsif("$cds_codon" eq "CCC") {$CCC_count++;}
					elsif("$cds_codon" eq "CCG") {$CCG_count++;}
					elsif("$cds_codon" eq "CCT") {$CCT_count++;}
					#Serine
					elsif("$cds_codon" eq "TCA") {$TCA_count++;}
					elsif("$cds_codon" eq "TCC") {$TCC_count++;}
					elsif("$cds_codon" eq "TCG") {$TCG_count++;}
					elsif("$cds_codon" eq "TCT") {$TCT_count++;}
					elsif("$cds_codon" eq "AGC") {$AGC_count++;}
					elsif("$cds_codon" eq "AGT") {$AGT_count++;}
					#Threonine
					elsif("$cds_codon" eq "ACA") {$ACA_count++;}
					elsif("$cds_codon" eq "ACC") {$ACC_count++;}
					elsif("$cds_codon" eq "ACG") {$ACG_count++;}
					elsif("$cds_codon" eq "ACT") {$ACT_count++;}
					#Tryptophan
					elsif("$cds_codon" eq "TGG") {$TGG_count++;}
					#Tyrosine
					elsif("$cds_codon" eq "TAC") {$TAC_count++;}
					elsif("$cds_codon" eq "TAT") {$TAT_count++;}
					#Valine
					elsif("$cds_codon" eq "GTA") {$GTA_count++;}
					elsif("$cds_codon" eq "GTC") {$GTC_count++;}
					elsif("$cds_codon" eq "GTG") {$GTG_count++;}
					elsif("$cds_codon" eq "GTT") {$GTT_count++;}
					#stop
					elsif("$cds_codon" eq "TAA") {$TAA_count++;}
					elsif("$cds_codon" eq "TAG") {$TAG_count++;}
					elsif("$cds_codon" eq "TGA") {$TGA_count++;}
					}
		####print FFH "\n";
				}
			}
		}
	print "Number of proteins in $filenames[$i] = $cc\n";
	}
	print "Total sequence considered to count frequency=$total_seq_count\n";
	my $total_codon_number=($total_seq_length/3);
		
	#first position
	my $A_freq_at_first_position=($A_count_at_first_position/$seq_length_at_first_position);
	my $T_freq_at_first_position=($T_count_at_first_position/$seq_length_at_first_position);
	my $G_freq_at_first_position=($G_count_at_first_position/$seq_length_at_first_position);
	my $C_freq_at_first_position=($C_count_at_first_position/$seq_length_at_first_position);

	##second position
	my $A_freq_at_second_position=($A_count_at_second_position/$seq_length_at_second_position);
        my $T_freq_at_second_position=($T_count_at_second_position/$seq_length_at_second_position);
        my $G_freq_at_second_position=($G_count_at_second_position/$seq_length_at_second_position);
        my $C_freq_at_second_position=($C_count_at_second_position/$seq_length_at_second_position);

	#third position
        my $A_freq_at_third_position=($A_count_at_third_position/$seq_length_at_third_position);
        my $T_freq_at_third_position=($T_count_at_third_position/$seq_length_at_third_position);
        my $G_freq_at_third_position=($G_count_at_third_position/$seq_length_at_third_position);
        my $C_freq_at_third_position=($C_count_at_third_position/$seq_length_at_third_position);
	
	####print FFH "codon position-1\n";
	#########print FFH "$ntds_at_first_position\n";
	####print FFH "Length=$seq_length_at_first_position\n";
	####print FFH "A\t$A_count_at_first_position\t$A_freq_at_first_position\n";
	####print FFH "T\t$T_count_at_first_position\t$T_freq_at_first_position\n";
	####print FFH "G\t$G_count_at_first_position\t$G_freq_at_first_position\n";
	####print FFH "C\t$C_count_at_first_position\t$C_freq_at_first_position\n";
	####print FFH "codon position-2\n";
	#########print FFH "$ntds_at_second_position\n";
	####print FFH "Length=$seq_length_at_second_position\n";
	####print FFH "A\t$A_count_at_second_position\t$A_freq_at_second_position\n";
	####print FFH "T\t$T_count_at_second_position\t$T_freq_at_second_position\n";
	####print FFH "G\t$G_count_at_second_position\t$G_freq_at_second_position\n";
	####print FFH "C\t$C_count_at_second_position\t$C_freq_at_second_position\n";
	####print FFH "codon position-3\n";
	########print FFH "$ntds_at_third_position\n";
	####print FFH "Length=$seq_length_at_third_position\n";
	####print FFH "A\t$A_count_at_third_position\t$A_freq_at_third_position\n";
	####print FFH "T\t$T_count_at_third_position\t$T_freq_at_third_position\n";
	####print FFH "G\t$G_count_at_third_position\t$G_freq_at_third_position\n";
	####print FFH "C\t$C_count_at_third_position\t$C_freq_at_third_position\n";
		
	
	my %frequency=();
	
	
	##Alanine
	my $GCA_freq=($GCA_count/$total_codon_number);
	my $GCA_ntd_freq_multiplication=($G_freq_at_first_position*$C_freq_at_second_position*$A_freq_at_third_position);
	my $GCA_codon_weight="";
	if($GCA_freq>=$GCA_ntd_freq_multiplication){$GCA_codon_weight=$GCA_freq/$GCA_ntd_freq_multiplication;}
	else{$GCA_codon_weight=$GCA_ntd_freq_multiplication/$GCA_freq};
	
	my $GCC_freq=($GCC_count/$total_codon_number);
	my $GCC_ntd_freq_multiplication=($G_freq_at_first_position*$C_freq_at_second_position*$C_freq_at_third_position);
        my $GCC_codon_weight="";
        if($GCC_freq>=$GCC_ntd_freq_multiplication){$GCC_codon_weight=$GCC_freq/$GCC_ntd_freq_multiplication;}
        else{$GCC_codon_weight=$GCC_ntd_freq_multiplication/$GCC_freq};
	
	my $GCG_freq=($GCG_count/$total_codon_number);
	my $GCG_ntd_freq_multiplication=($G_freq_at_first_position*$C_freq_at_second_position*$G_freq_at_third_position);
        my $GCG_codon_weight="";
        if($GCG_freq>=$GCG_ntd_freq_multiplication){$GCG_codon_weight=$GCG_freq/$GCG_ntd_freq_multiplication;}
        else{$GCG_codon_weight=$GCG_ntd_freq_multiplication/$GCG_freq};

	my $GCT_freq=($GCT_count/$total_codon_number);
	my $GCT_ntd_freq_multiplication=($G_freq_at_first_position*$C_freq_at_second_position*$T_freq_at_third_position);
        my $GCT_codon_weight="";
        if($GCT_freq>=$GCT_ntd_freq_multiplication){$GCT_codon_weight=$GCT_freq/$GCT_ntd_freq_multiplication;}
        else{$GCT_codon_weight=$GCT_ntd_freq_multiplication/$GCT_freq};
	##Arginine
	my $CGA_freq=($CGA_count/$total_codon_number);
	my $CGA_ntd_freq_multiplication=($C_freq_at_first_position*$G_freq_at_second_position*$A_freq_at_third_position);
        my $CGA_codon_weight="";
        if($CGA_freq>=$CGA_ntd_freq_multiplication){$CGA_codon_weight=$CGA_freq/$CGA_ntd_freq_multiplication;}
        else{$CGA_codon_weight=$CGA_ntd_freq_multiplication/$CGA_freq};

	my $CGC_freq=($CGC_count/$total_codon_number);
	my $CGC_ntd_freq_multiplication=($C_freq_at_first_position*$G_freq_at_second_position*$C_freq_at_third_position);
        my $CGC_codon_weight="";
        if($CGC_freq>=$CGC_ntd_freq_multiplication){$CGC_codon_weight=$CGC_freq/$CGC_ntd_freq_multiplication;}
        else{$CGC_codon_weight=$CGC_ntd_freq_multiplication/$CGC_freq};

	my $CGG_freq=($CGG_count/$total_codon_number);
	my $CGG_ntd_freq_multiplication=($C_freq_at_first_position*$G_freq_at_second_position*$G_freq_at_third_position);
        my $CGG_codon_weight="";
        if($CGG_freq>=$CGG_ntd_freq_multiplication){$CGG_codon_weight=$CGG_freq/$CGG_ntd_freq_multiplication;}
        else{$CGG_codon_weight=$CGG_ntd_freq_multiplication/$CGG_freq};

	my $CGT_freq= ($CGT_count/$total_codon_number);
	my $CGT_ntd_freq_multiplication=($C_freq_at_first_position*$G_freq_at_second_position*$T_freq_at_third_position);
        my $CGT_codon_weight="";
        if($CGT_freq>=$CGT_ntd_freq_multiplication){$CGT_codon_weight=$CGT_freq/$CGT_ntd_freq_multiplication;}
        else{$CGT_codon_weight=$CGT_ntd_freq_multiplication/$CGT_freq};

	my $AGA_freq=($AGA_count/$total_codon_number);
	my $AGA_ntd_freq_multiplication=($A_freq_at_first_position*$G_freq_at_second_position*$A_freq_at_third_position);
        my $AGA_codon_weight="";
        if($AGA_freq>=$AGA_ntd_freq_multiplication){$AGA_codon_weight=$AGA_freq/$AGA_ntd_freq_multiplication;}
        else{$AGA_codon_weight=$AGA_ntd_freq_multiplication/$AGA_freq};

	my $AGG_freq=($AGG_count/$total_codon_number);
	my $AGG_ntd_freq_multiplication=($A_freq_at_first_position*$G_freq_at_second_position*$G_freq_at_third_position);
        my $AGG_codon_weight="";
        if($AGG_freq>=$AGG_ntd_freq_multiplication){$AGG_codon_weight=$AGG_freq/$AGG_ntd_freq_multiplication;}
        else{$AGG_codon_weight=$AGG_ntd_freq_multiplication/$AGG_freq};

	##Asparagine
	my $AAC_freq=($AAC_count/$total_codon_number);
	my $AAC_ntd_freq_multiplication=($A_freq_at_first_position*$A_freq_at_second_position*$C_freq_at_third_position);
        my $AAC_codon_weight="";
        if($AAC_freq>=$AAC_ntd_freq_multiplication){$AAC_codon_weight=$AAC_freq/$AAC_ntd_freq_multiplication;}
        else{$AAC_codon_weight=$AAC_ntd_freq_multiplication/$AAC_freq};

	my $AAT_freq=($AAT_count/$total_codon_number);
	my $AAT_ntd_freq_multiplication=($A_freq_at_first_position*$A_freq_at_second_position*$T_freq_at_third_position);
        my $AAT_codon_weight="";
        if($AAT_freq>=$AAT_ntd_freq_multiplication){$AAT_codon_weight=$AAT_freq/$AAT_ntd_freq_multiplication;}
        else{$AAT_codon_weight=$AAT_ntd_freq_multiplication/$AAT_freq};

	##Aspartic acid
	my $GAC_freq=($GAC_count/$total_codon_number);
	my $GAC_ntd_freq_multiplication=($G_freq_at_first_position*$A_freq_at_second_position*$C_freq_at_third_position);
        my $GAC_codon_weight="";
        if($GAC_freq>=$GAC_ntd_freq_multiplication){$GAC_codon_weight=$GAC_freq/$GAC_ntd_freq_multiplication;}
        else{$GAC_codon_weight=$GAC_ntd_freq_multiplication/$GAC_freq};

	my $GAT_freq=($GAT_count/$total_codon_number);
	my $GAT_ntd_freq_multiplication=($G_freq_at_first_position*$A_freq_at_second_position*$T_freq_at_third_position);
        my $GAT_codon_weight="";
        if($GAT_freq>=$GAT_ntd_freq_multiplication){$GAT_codon_weight=$GAT_freq/$GAT_ntd_freq_multiplication;}
        else{$GAT_codon_weight=$GAT_ntd_freq_multiplication/$GAT_freq};

	##Cysteine codons
	my $TGC_freq=($TGC_count/$total_codon_number);
	my $TGC_ntd_freq_multiplication=($T_freq_at_first_position*$G_freq_at_second_position*$C_freq_at_third_position);
        my $TGC_codon_weight="";
        if($TGC_freq>=$TGC_ntd_freq_multiplication){$TGC_codon_weight=$TGC_freq/$TGC_ntd_freq_multiplication;}
        else{$TGC_codon_weight=$TGC_ntd_freq_multiplication/$TGC_freq};

	my $TGT_freq=($TGT_count/$total_codon_number);
	my $TGT_ntd_freq_multiplication=($T_freq_at_first_position*$G_freq_at_second_position*$T_freq_at_third_position);
        my $TGT_codon_weight="";
        if($TGT_freq>=$TGT_ntd_freq_multiplication){$TGT_codon_weight=$TGT_freq/$TGT_ntd_freq_multiplication;}
        else{$TGT_codon_weight=$TGT_ntd_freq_multiplication/$TGT_freq};

	###Glutamic Acid
	my $GAA_freq=($GAA_count/$total_codon_number);
	my $GAA_ntd_freq_multiplication=($G_freq_at_first_position*$A_freq_at_second_position*$A_freq_at_third_position);
        my $GAA_codon_weight="";
        if($GAA_freq>=$GAA_ntd_freq_multiplication){$GAA_codon_weight=$GAA_freq/$GAA_ntd_freq_multiplication;}
        else{$GAA_codon_weight=$GAA_ntd_freq_multiplication/$GAA_freq};

	my $GAG_freq=($GAG_count/$total_codon_number);
	my $GAG_ntd_freq_multiplication=($G_freq_at_first_position*$A_freq_at_second_position*$G_freq_at_third_position);
        my $GAG_codon_weight="";
        if($GAG_freq>=$GAG_ntd_freq_multiplication){$GAG_codon_weight=$GAG_freq/$GAG_ntd_freq_multiplication;}
        else{$GAG_codon_weight=$GAG_ntd_freq_multiplication/$GAG_freq};
	
	##Glutamine
	my $CAA_freq=($CAA_count/$total_codon_number);
	my $CAA_ntd_freq_multiplication=($C_freq_at_first_position*$A_freq_at_second_position*$A_freq_at_third_position);
        my $CAA_codon_weight="";
        if($CAA_freq>=$CAA_ntd_freq_multiplication){$CAA_codon_weight=$CAA_freq/$CAA_ntd_freq_multiplication;}
        else{$CAA_codon_weight=$CAA_ntd_freq_multiplication/$CAA_freq};

	my $CAG_freq=($CAG_count/$total_codon_number);
	my $CAG_ntd_freq_multiplication=($C_freq_at_first_position*$A_freq_at_second_position*$G_freq_at_third_position);
        my $CAG_codon_weight="";
        if($CAG_freq>=$CAG_ntd_freq_multiplication){$CAG_codon_weight=$CAG_freq/$CAG_ntd_freq_multiplication;}
        else{$CAG_codon_weight=$CAG_ntd_freq_multiplication/$CAG_freq};

	###Glycine
	my $GGA_freq=($GGA_count/$total_codon_number);
	my $GGA_ntd_freq_multiplication=($G_freq_at_first_position*$G_freq_at_second_position*$A_freq_at_third_position);
        my $GGA_codon_weight="";
        if($GGA_freq>=$GGA_ntd_freq_multiplication){$GGA_codon_weight=$GGA_freq/$GGA_ntd_freq_multiplication;}
        else{$GGA_codon_weight=$GGA_ntd_freq_multiplication/$GGA_freq};

	my $GGC_freq=($GGC_count/$total_codon_number);
	my $GGC_ntd_freq_multiplication=($G_freq_at_first_position*$G_freq_at_second_position*$C_freq_at_third_position);
        my $GGC_codon_weight="";
        if($GGC_freq>=$GGC_ntd_freq_multiplication){$GGC_codon_weight=$GGC_freq/$GGC_ntd_freq_multiplication;}
        else{$GGC_codon_weight=$GGC_ntd_freq_multiplication/$GGC_freq};

	my $GGG_freq=($GGG_count/$total_codon_number);
	
	my $GGG_ntd_freq_multiplication=($G_freq_at_first_position*$G_freq_at_second_position*$G_freq_at_third_position);
        my $GGG_codon_weight="";
        if($GGG_freq>=$GGG_ntd_freq_multiplication){$GGG_codon_weight=$GGG_freq/$GGG_ntd_freq_multiplication;}
        else{$GGG_codon_weight=$GGG_ntd_freq_multiplication/$GGG_freq};

	my $GGT_freq=($GGT_count/$total_codon_number);
	my $GGT_ntd_freq_multiplication=($G_freq_at_first_position*$G_freq_at_second_position*$T_freq_at_third_position);
        my $GGT_codon_weight="";
        if($GGT_freq>=$GGT_ntd_freq_multiplication){$GGT_codon_weight=$GGT_freq/$GGT_ntd_freq_multiplication;}
        else{$GGT_codon_weight=$GGT_ntd_freq_multiplication/$GGT_freq};
	
	##Histidine
	my $CAC_freq=($CAC_count/$total_codon_number);
	my $CAC_ntd_freq_multiplication=($C_freq_at_first_position*$A_freq_at_second_position*$C_freq_at_third_position);
        my $CAC_codon_weight="";
        if($CAC_freq>=$CAC_ntd_freq_multiplication){$CAC_codon_weight=$CAC_freq/$CAC_ntd_freq_multiplication;}
        else{$CAC_codon_weight=$CAC_ntd_freq_multiplication/$CAC_freq};

	my $CAT_freq=($CAT_count/$total_codon_number);
	my $CAT_ntd_freq_multiplication=($C_freq_at_first_position*$A_freq_at_second_position*$T_freq_at_third_position);
        my $CAT_codon_weight="";
        if($CAT_freq>=$CAT_ntd_freq_multiplication){$CAT_codon_weight=$CAT_freq/$CAT_ntd_freq_multiplication;}
        else{$CAT_codon_weight=$CAT_ntd_freq_multiplication/$CAT_freq};
	
	##Isoleucine
	my $ATA_freq=($ATA_count/$total_codon_number);
	my $ATA_ntd_freq_multiplication=($A_freq_at_first_position*$T_freq_at_second_position*$A_freq_at_third_position);
        my $ATA_codon_weight="";
        if($ATA_freq>=$ATA_ntd_freq_multiplication){$ATA_codon_weight=$ATA_freq/$ATA_ntd_freq_multiplication;}
        else{$ATA_codon_weight=$ATA_ntd_freq_multiplication/$ATA_freq};

	my $ATC_freq=($ATC_count/$total_codon_number);
	my $ATC_ntd_freq_multiplication=($A_freq_at_first_position*$T_freq_at_second_position*$C_freq_at_third_position);
        my $ATC_codon_weight="";
        if($ATC_freq>=$ATC_ntd_freq_multiplication){$ATC_codon_weight=$ATC_freq/$ATC_ntd_freq_multiplication;}
        else{$ATC_codon_weight=$ATC_ntd_freq_multiplication/$ATC_freq};

	my $ATT_freq=($ATT_count/$total_codon_number);
	my $ATT_ntd_freq_multiplication=($A_freq_at_first_position*$T_freq_at_second_position*$T_freq_at_third_position);
        my $ATT_codon_weight="";
        if($ATT_freq>=$ATT_ntd_freq_multiplication){$ATT_codon_weight=$ATT_freq/$ATT_ntd_freq_multiplication;}
        else{$ATT_codon_weight=$ATT_ntd_freq_multiplication/$ATT_freq};

	##Leucine codons
	my $TTA_freq=($TTA_count/$total_codon_number);
	my $TTA_ntd_freq_multiplication=($T_freq_at_first_position*$T_freq_at_second_position*$A_freq_at_third_position);
        my $TTA_codon_weight="";
        if($TTA_freq>=$TTA_ntd_freq_multiplication){$TTA_codon_weight=$TTA_freq/$TTA_ntd_freq_multiplication;}
        else{$TTA_codon_weight=$TTA_ntd_freq_multiplication/$TTA_freq};

	my $TTG_freq=($TTG_count/$total_codon_number);
	my $TTG_ntd_freq_multiplication=($T_freq_at_first_position*$T_freq_at_second_position*$G_freq_at_third_position);
        my $TTG_codon_weight="";
        if($TTG_freq>=$TTG_ntd_freq_multiplication){$TTG_codon_weight=$TTG_freq/$TTG_ntd_freq_multiplication;}
        else{$TTG_codon_weight=$TTG_ntd_freq_multiplication/$TTG_freq};

	my $CTA_freq=($CTA_count/$total_codon_number);
	my $CTA_ntd_freq_multiplication=($C_freq_at_first_position*$T_freq_at_second_position*$A_freq_at_third_position);
        my $CTA_codon_weight="";
        if($CTA_freq>=$CTA_ntd_freq_multiplication){$CTA_codon_weight=$CTA_freq/$CTA_ntd_freq_multiplication;}
        else{$CTA_codon_weight=$CTA_ntd_freq_multiplication/$CTA_freq};

	my $CTC_freq=($CTC_count/$total_codon_number);
	my $CTC_ntd_freq_multiplication=($C_freq_at_first_position*$T_freq_at_second_position*$C_freq_at_third_position);
        my $CTC_codon_weight="";
        if($CTC_freq>=$CTC_ntd_freq_multiplication){$CTC_codon_weight=$CTC_freq/$CTC_ntd_freq_multiplication;}
        else{$CTC_codon_weight=$CTC_ntd_freq_multiplication/$CTC_freq};

	my $CTG_freq=($CTG_count/$total_codon_number);
	my $CTG_ntd_freq_multiplication=($C_freq_at_first_position*$T_freq_at_second_position*$G_freq_at_third_position);
        my $CTG_codon_weight="";
        if($CTG_freq>=$CTG_ntd_freq_multiplication){$CTG_codon_weight=$CTG_freq/$CTG_ntd_freq_multiplication;}
        else{$CTG_codon_weight=$CTG_ntd_freq_multiplication/$CTG_freq};

	my $CTT_freq=($CTT_count/$total_codon_number);
	my $CTT_ntd_freq_multiplication=($C_freq_at_first_position*$T_freq_at_second_position*$T_freq_at_third_position);
        my $CTT_codon_weight="";
        if($CTT_freq>=$CTT_ntd_freq_multiplication){$CTT_codon_weight=$CTT_freq/$CTT_ntd_freq_multiplication;}
        else{$CTT_codon_weight=$CTT_ntd_freq_multiplication/$CTT_freq};
	
	##Lysine
	my $AAA_freq=($AAA_count/$total_codon_number);
	my $AAA_ntd_freq_multiplication=($A_freq_at_first_position*$A_freq_at_second_position*$A_freq_at_third_position);
        my $AAA_codon_weight="";
        if($AAA_freq>=$AAA_ntd_freq_multiplication){$AAA_codon_weight=$AAA_freq/$AAA_ntd_freq_multiplication;}
        else{$AAA_codon_weight=$AAA_ntd_freq_multiplication/$AAA_freq};

	my $AAG_freq=($AAG_count/$total_codon_number);
	my $AAG_ntd_freq_multiplication=($A_freq_at_first_position*$A_freq_at_second_position*$G_freq_at_third_position);
        my $AAG_codon_weight="";
        if($AAG_freq>=$AAG_ntd_freq_multiplication){$AAG_codon_weight=$AAG_freq/$AAG_ntd_freq_multiplication;}
        else{$AAG_codon_weight=$AAG_ntd_freq_multiplication/$AAG_freq};
	
	##Methionine
	my $ATG_freq=($ATG_count/$total_codon_number);
	my $ATG_ntd_freq_multiplication=($A_freq_at_first_position*$T_freq_at_second_position*$G_freq_at_third_position);
        my $ATG_codon_weight="";
        if($ATG_freq>=$ATG_ntd_freq_multiplication){$ATG_codon_weight=$ATG_freq/$ATG_ntd_freq_multiplication;}
        else{$ATG_codon_weight=$ATG_ntd_freq_multiplication/$ATG_freq};

	##Phenylalanine codons
	my $TTC_freq=($TTC_count/$total_codon_number);
	my $TTC_ntd_freq_multiplication=($T_freq_at_first_position*$T_freq_at_second_position*$C_freq_at_third_position);
        my $TTC_codon_weight="";
        if($TTC_freq>=$TTC_ntd_freq_multiplication){$TTC_codon_weight=$TTC_freq/$TTC_ntd_freq_multiplication;}
        else{$TTC_codon_weight=$TTC_ntd_freq_multiplication/$TTC_freq};

	my $TTT_freq=($TTT_count/$total_codon_number);
	my $TTT_ntd_freq_multiplication=($T_freq_at_first_position*$T_freq_at_second_position*$T_freq_at_third_position);
        my $TTT_codon_weight="";
        if($TTT_freq>=$TTT_ntd_freq_multiplication){$TTT_codon_weight=$TTT_freq/$TTT_ntd_freq_multiplication;}
        else{$TTT_codon_weight=$TTT_ntd_freq_multiplication/$TTT_freq};

	##Proline
	my $CCA_freq=($CCA_count/$total_codon_number);
	my $CCA_ntd_freq_multiplication=($C_freq_at_first_position*$C_freq_at_second_position*$A_freq_at_third_position);
        my $CCA_codon_weight="";
        if($CCA_freq>=$CCA_ntd_freq_multiplication){$CCA_codon_weight=$CCA_freq/$CCA_ntd_freq_multiplication;}
        else{$CCA_codon_weight=$CCA_ntd_freq_multiplication/$CCA_freq};

	my $CCC_freq=($CCC_count/$total_codon_number);
	my $CCC_ntd_freq_multiplication=($C_freq_at_first_position*$C_freq_at_second_position*$C_freq_at_third_position);
        my $CCC_codon_weight="";
        if($CCC_freq>=$CCC_ntd_freq_multiplication){$CCC_codon_weight=$CCC_freq/$CCC_ntd_freq_multiplication;}
        else{$CCC_codon_weight=$CCC_ntd_freq_multiplication/$CCC_freq};

	my $CCG_freq=($CCG_count/$total_codon_number);
	my $CCG_ntd_freq_multiplication=($C_freq_at_first_position*$C_freq_at_second_position*$G_freq_at_third_position);
        my $CCG_codon_weight="";
        if($CCG_freq>=$CCG_ntd_freq_multiplication){$CCG_codon_weight=$CCG_freq/$CCG_ntd_freq_multiplication;}
        else{$CCG_codon_weight=$CCG_ntd_freq_multiplication/$CCG_freq};

	my $CCT_freq=($CCT_count/$total_codon_number);
	my $CCT_ntd_freq_multiplication=($C_freq_at_first_position*$C_freq_at_second_position*$T_freq_at_third_position);
        my $CCT_codon_weight="";
        if($CCT_freq>=$CCT_ntd_freq_multiplication){$CCT_codon_weight=$CCT_freq/$CCT_ntd_freq_multiplication;}
        else{$CCT_codon_weight=$CCT_ntd_freq_multiplication/$CCT_freq};


	##Serine codons
	my $TCA_freq=($TCA_count/$total_codon_number);
	my $TCA_ntd_freq_multiplication=($T_freq_at_first_position*$C_freq_at_second_position*$A_freq_at_third_position);
        my $TCA_codon_weight="";
        if($TCA_freq>=$TCA_ntd_freq_multiplication){$TCA_codon_weight=$TCA_freq/$TCA_ntd_freq_multiplication;}
        else{$TCA_codon_weight=$TCA_ntd_freq_multiplication/$TCA_freq};

	my $TCC_freq=($TCC_count/$total_codon_number);
	my $TCC_ntd_freq_multiplication=($T_freq_at_first_position*$C_freq_at_second_position*$C_freq_at_third_position);
        my $TCC_codon_weight="";
        if($TCC_freq>=$TCC_ntd_freq_multiplication){$TCC_codon_weight=$TCC_freq/$TCC_ntd_freq_multiplication;}
        else{$TCC_codon_weight=$TCC_ntd_freq_multiplication/$TCC_freq};

	my $TCG_freq=($TCG_count/$total_codon_number);
	my $TCG_ntd_freq_multiplication=($T_freq_at_first_position*$C_freq_at_second_position*$G_freq_at_third_position);
        my $TCG_codon_weight="";
        if($TCG_freq>=$TCG_ntd_freq_multiplication){$TCG_codon_weight=$TCG_freq/$TCG_ntd_freq_multiplication;}
        else{$TCG_codon_weight=$TCG_ntd_freq_multiplication/$TCG_freq};

	my $TCT_freq=($TCT_count/$total_codon_number);
	my $TCT_ntd_freq_multiplication=($T_freq_at_first_position*$C_freq_at_second_position*$T_freq_at_third_position);
        my $TCT_codon_weight="";
        if($TCT_freq>=$TCT_ntd_freq_multiplication){$TCT_codon_weight=$TCT_freq/$TCT_ntd_freq_multiplication;}
        else{$TCT_codon_weight=$TCT_ntd_freq_multiplication/$TCT_freq};

	my $AGC_freq=($AGC_count/$total_codon_number);
	my $AGC_ntd_freq_multiplication=($A_freq_at_first_position*$G_freq_at_second_position*$C_freq_at_third_position);
        my $AGC_codon_weight="";
        if($AGC_freq>=$AGC_ntd_freq_multiplication){$AGC_codon_weight=$AGC_freq/$AGC_ntd_freq_multiplication;}
        else{$AGC_codon_weight=$AGC_ntd_freq_multiplication/$AGC_freq};
	
	my $AGT_freq=($AGT_count/$total_codon_number);
	my $AGT_ntd_freq_multiplication=($A_freq_at_first_position*$G_freq_at_second_position*$T_freq_at_third_position);
        my $AGT_codon_weight="";
        if($AGT_freq>=$AGT_ntd_freq_multiplication){$AGT_codon_weight=$AGT_freq/$AGT_ntd_freq_multiplication;}
        else{$AGT_codon_weight=$AGT_ntd_freq_multiplication/$AGT_freq};
	
	##Threonine
	my $ACA_freq=($ACA_count/$total_codon_number);
	my $ACA_ntd_freq_multiplication=($A_freq_at_first_position*$C_freq_at_second_position*$A_freq_at_third_position);
        my $ACA_codon_weight="";
        if($ACA_freq>=$ACA_ntd_freq_multiplication){$ACA_codon_weight=$ACA_freq/$ACA_ntd_freq_multiplication;}
        else{$ACA_codon_weight=$ACA_ntd_freq_multiplication/$ACA_freq};

	my $ACC_freq=($ACC_count/$total_codon_number);
	my $ACC_ntd_freq_multiplication=($A_freq_at_first_position*$C_freq_at_second_position*$C_freq_at_third_position);
        my $ACC_codon_weight="";
        if($ACC_freq>=$ACC_ntd_freq_multiplication){$ACC_codon_weight=$ACC_freq/$ACC_ntd_freq_multiplication;}
        else{$ACC_codon_weight=$ACC_ntd_freq_multiplication/$ACC_freq};

	my $ACG_freq=($ACG_count/$total_codon_number);
	my $ACG_ntd_freq_multiplication=($A_freq_at_first_position*$C_freq_at_second_position*$G_freq_at_third_position);
        my $ACG_codon_weight="";
        if($ACG_freq>=$ACG_ntd_freq_multiplication){$ACG_codon_weight=$ACG_freq/$ACG_ntd_freq_multiplication;}
        else{$ACG_codon_weight=$ACG_ntd_freq_multiplication/$ACG_freq};

	my $ACT_freq=($ACT_count/$total_codon_number);
	my $ACT_ntd_freq_multiplication=($A_freq_at_first_position*$C_freq_at_second_position*$T_freq_at_third_position);
        my $ACT_codon_weight="";
        if($ACT_freq>=$ACT_ntd_freq_multiplication){$ACT_codon_weight=$ACT_freq/$ACT_ntd_freq_multiplication;}
        else{$ACT_codon_weight=$ACT_ntd_freq_multiplication/$ACT_freq};
	

	##Tryptophan codon
	my $TGG_freq=($TGG_count/$total_codon_number);
	my $TGG_ntd_freq_multiplication=($T_freq_at_first_position*$G_freq_at_second_position*$G_freq_at_third_position);
        my $TGG_codon_weight="";
        if($TGG_freq>=$TGG_ntd_freq_multiplication){$TGG_codon_weight=$TGG_freq/$TGG_ntd_freq_multiplication;}
        else{$TGG_codon_weight=$TGG_ntd_freq_multiplication/$TGG_freq};

	###Tyrosine codons
	my $TAC_freq=($TAC_count/$total_codon_number);
	my $TAC_ntd_freq_multiplication=($T_freq_at_first_position*$A_freq_at_second_position*$C_freq_at_third_position);
        my $TAC_codon_weight="";
        if($TAC_freq>=$TAC_ntd_freq_multiplication){$TAC_codon_weight=$TAC_freq/$TAC_ntd_freq_multiplication;}
        else{$TAC_codon_weight=$TAC_ntd_freq_multiplication/$TAC_freq};

	my $TAT_freq=($TAT_count/$total_codon_number);
	my $TAT_ntd_freq_multiplication=($T_freq_at_first_position*$A_freq_at_second_position*$T_freq_at_third_position);
        my $TAT_codon_weight="";
        if($TAT_freq>=$TAT_ntd_freq_multiplication){$TAT_codon_weight=$TAT_freq/$TAT_ntd_freq_multiplication;}
        else{$TAT_codon_weight=$TAT_ntd_freq_multiplication/$TAT_freq};

	#valine
	my $GTA_freq=($GTA_count/$total_codon_number);
	my $GTA_ntd_freq_multiplication=($G_freq_at_first_position*$T_freq_at_second_position*$A_freq_at_third_position);
        my $GTA_codon_weight="";
        if($GTA_freq>=$GTA_ntd_freq_multiplication){$GTA_codon_weight=$GTA_freq/$GTA_ntd_freq_multiplication;}
        else{$GTA_codon_weight=$GTA_ntd_freq_multiplication/$GTA_freq};

	my $GTC_freq=($GTC_count/$total_codon_number);
	my $GTC_ntd_freq_multiplication=($G_freq_at_first_position*$T_freq_at_second_position*$C_freq_at_third_position);
        my $GTC_codon_weight="";
        if($GTC_freq>=$GTC_ntd_freq_multiplication){$GTC_codon_weight=$GTC_freq/$GTC_ntd_freq_multiplication;}
        else{$GTC_codon_weight=$GTC_ntd_freq_multiplication/$GTC_freq};

	my $GTG_freq=($GTG_count/$total_codon_number);
	my $GTG_ntd_freq_multiplication=($G_freq_at_first_position*$T_freq_at_second_position*$G_freq_at_third_position);
        my $GTG_codon_weight="";
        if($GTG_freq>=$GTG_ntd_freq_multiplication){$GTG_codon_weight=$GTG_freq/$GTG_ntd_freq_multiplication;}
        else{$GTG_codon_weight=$GTG_ntd_freq_multiplication/$GTG_freq};

	my $GTT_freq=($GTT_count/$total_codon_number);
	my $GTT_ntd_freq_multiplication=($G_freq_at_first_position*$T_freq_at_second_position*$T_freq_at_third_position);
        my $GTT_codon_weight="";
        if($GTT_freq>=$GTT_ntd_freq_multiplication){$GTT_codon_weight=$GTT_freq/$GTT_ntd_freq_multiplication;}
        else{$GTT_codon_weight=$GTT_ntd_freq_multiplication/$GTT_freq};


	##STOP codons
	my $TAA_codon_weight=0;my $TAG_codon_weight=0;my $TGA_codon_weight=0;
	my $TAA_freq=0;my $TAG_freq=0;my $TGA_freq=0;
		#my $TAA_freq=($TAA_count/$total_codon_number);
		#my $TAA_ntd_freq_multiplication=($T_freq_at_first_position*$A_freq_at_second_position*$A_freq_at_third_position);
	        #my $TAA_codon_weight="";
	        #if($TAA_freq>=$TAA_ntd_freq_multiplication){$TAA_codon_weight=$TAA_freq/$TAA_ntd_freq_multiplication;}
	        #else{$TAA_codon_weight=$TAA_ntd_freq_multiplication/$TAA_freq};
	
		#my $TAG_freq=($TAG_count/$total_codon_number);
		#my $TAG_ntd_freq_multiplication=($T_freq_at_first_position*$A_freq_at_second_position*$G_freq_at_third_position);
	        #my $TAG_codon_weight="";
	        #if($TAG_freq>=$TAG_ntd_freq_multiplication){$TAG_codon_weight=$TAG_freq/$TAG_ntd_freq_multiplication;}
	        #else{$TAG_codon_weight=$TAG_ntd_freq_multiplication/$TAG_freq};
	
		#my $TGA_freq=($TGA_count/$total_codon_number);
		#my $TGA_ntd_freq_multiplication=($T_freq_at_first_position*$G_freq_at_second_position*$A_freq_at_third_position);
	        #my $TGA_codon_weight="";
	        #if($TGA_freq>=$TGA_ntd_freq_multiplication){$TGA_codon_weight=$TGA_freq/$TGA_ntd_freq_multiplication;}
	        #else{$TGA_codon_weight=$TGA_ntd_freq_multiplication/$TGA_freq};
		
			for(my $a=0;$a<190;$a+=3)
			{
			my $genetic_cod=substr("GCAGCCGCGGCTCGACGCCGGCGTAGAAGGAACAATGACGATTGCTGTGAAGAGCAACAGGGAGGCGGGGGTCACCATATAATCATTTTATTGCTACTCCTGCTTAAAAAGATGTTCTTTCCACCCCCGCCTTCATCCTCGTCTAGCAGTACAACCACGACTTGGTACTATGTAGTCGTGGTTTAATAGTGA",$a,3);
			if("$genetic_cod" eq "GCA"){$frequency{"$genetic_cod"}="$GCA_codon_weight";}
			elsif("$genetic_cod" eq "GCC"){$frequency{"$genetic_cod"}="$GCC_codon_weight";}
			elsif("$genetic_cod" eq "GCG"){$frequency{"$genetic_cod"}="$GCG_codon_weight";}
			elsif("$genetic_cod" eq "GCT"){$frequency{"$genetic_cod"}="$GCT_codon_weight";}
			elsif("$genetic_cod" eq "CGA"){$frequency{"$genetic_cod"}="$CGA_codon_weight";}
			elsif("$genetic_cod" eq "CGC"){$frequency{"$genetic_cod"}="$CGC_codon_weight";}
			elsif("$genetic_cod" eq "CGG"){$frequency{"$genetic_cod"}="$CGG_codon_weight";}
			elsif("$genetic_cod" eq "CGT"){$frequency{"$genetic_cod"}="$CGT_codon_weight";}
			elsif("$genetic_cod" eq "AGA"){$frequency{"$genetic_cod"}="$AGA_codon_weight";}
			elsif("$genetic_cod" eq "AGG"){$frequency{"$genetic_cod"}="$AGG_codon_weight";}
			elsif("$genetic_cod" eq "AAC"){	$frequency{"$genetic_cod"}="$AAC_codon_weight";}
			elsif("$genetic_cod" eq "AAT"){$frequency{"$genetic_cod"}="$AAT_codon_weight";}
			elsif("$genetic_cod" eq "GAC"){$frequency{"$genetic_cod"}="$GAC_codon_weight";}
			elsif("$genetic_cod" eq "GAT"){$frequency{"$genetic_cod"}="$GAT_codon_weight";}
			elsif("$genetic_cod" eq "TGC"){$frequency{"$genetic_cod"}="$TGC_codon_weight";}
			elsif("$genetic_cod" eq "TGT"){$frequency{"$genetic_cod"}="$TGT_codon_weight";}
			elsif("$genetic_cod" eq "GAA"){$frequency{"$genetic_cod"}="$GAA_codon_weight";}
			elsif("$genetic_cod" eq "GAG"){$frequency{"$genetic_cod"}="$GAG_codon_weight";}
			elsif("$genetic_cod" eq "CAA"){$frequency{"$genetic_cod"}="$CAA_codon_weight";}
			elsif("$genetic_cod" eq "CAG"){$frequency{"$genetic_cod"}="$CAG_codon_weight";}
			elsif("$genetic_cod" eq "GGA"){$frequency{"$genetic_cod"}="$GGA_codon_weight";}
			elsif("$genetic_cod" eq "GGC"){$frequency{"$genetic_cod"}="$GGC_codon_weight";}
			elsif("$genetic_cod" eq "GGG"){$frequency{"$genetic_cod"}="$GGG_codon_weight";}
			elsif("$genetic_cod" eq "GGT"){$frequency{"$genetic_cod"}="$GGT_codon_weight";}
			elsif("$genetic_cod" eq "CAC"){$frequency{"$genetic_cod"}="$CAC_codon_weight";}
			elsif("$genetic_cod" eq "CAT"){$frequency{"$genetic_cod"}="$CAT_codon_weight";}
			elsif("$genetic_cod" eq "ATA"){$frequency{"$genetic_cod"}="$ATA_codon_weight";}
			elsif("$genetic_cod" eq "ATC"){$frequency{"$genetic_cod"}="$ATC_codon_weight";}
			elsif("$genetic_cod" eq "ATT"){$frequency{"$genetic_cod"}="$ATT_codon_weight";}
			elsif("$genetic_cod" eq "TTA"){$frequency{"$genetic_cod"}="$TTA_codon_weight";}
			elsif("$genetic_cod" eq "TTG"){$frequency{"$genetic_cod"}="$TTG_codon_weight";}
			elsif("$genetic_cod" eq "CTA"){$frequency{"$genetic_cod"}="$CTA_codon_weight";}
			elsif("$genetic_cod" eq "CTC"){$frequency{"$genetic_cod"}="$CTC_codon_weight";}
			elsif("$genetic_cod" eq "CTG"){$frequency{"$genetic_cod"}="$CTG_codon_weight";}
			elsif("$genetic_cod" eq "CTT"){$frequency{"$genetic_cod"}="$CTT_codon_weight";}
			elsif("$genetic_cod" eq "AAA"){$frequency{"$genetic_cod"}="$AAA_codon_weight";}
			elsif("$genetic_cod" eq "AAG"){$frequency{"$genetic_cod"}="$AAG_codon_weight";}
			elsif("$genetic_cod" eq "ATG"){$frequency{"$genetic_cod"}="$ATG_codon_weight";}
			elsif("$genetic_cod" eq "TTC"){$frequency{"$genetic_cod"}="$TTC_codon_weight";}
			elsif("$genetic_cod" eq "TTT"){$frequency{"$genetic_cod"}="$TTT_codon_weight";}
			elsif("$genetic_cod" eq "CCA"){$frequency{"$genetic_cod"}="$CCA_codon_weight";}
			elsif("$genetic_cod" eq "CCC"){$frequency{"$genetic_cod"}="$CCC_codon_weight";}
			elsif("$genetic_cod" eq "CCG"){$frequency{"$genetic_cod"}="$CCG_codon_weight";}
			elsif("$genetic_cod" eq "CCT"){$frequency{"$genetic_cod"}="$CCT_codon_weight";}
			elsif("$genetic_cod" eq "TCA"){$frequency{"$genetic_cod"}="$TCA_codon_weight";}
			elsif("$genetic_cod" eq "TCC"){$frequency{"$genetic_cod"}="$TCC_codon_weight";}
			elsif("$genetic_cod" eq "TCG"){$frequency{"$genetic_cod"}="$TCG_codon_weight";}
			elsif("$genetic_cod" eq "TCT"){$frequency{"$genetic_cod"}="$TCT_codon_weight";}
			elsif("$genetic_cod" eq "AGC"){$frequency{"$genetic_cod"}="$AGC_codon_weight";}
			elsif("$genetic_cod" eq "AGT"){$frequency{"$genetic_cod"}="$AGT_codon_weight";}
			elsif("$genetic_cod" eq "ACA"){$frequency{"$genetic_cod"}="$ACA_codon_weight";}
			elsif("$genetic_cod" eq "ACC"){$frequency{"$genetic_cod"}="$ACC_codon_weight";}
			elsif("$genetic_cod" eq "ACG"){$frequency{"$genetic_cod"}="$ACG_codon_weight";}
			elsif("$genetic_cod" eq "ACT"){$frequency{"$genetic_cod"}="$ACT_codon_weight";}
			elsif("$genetic_cod" eq "TGG"){$frequency{"$genetic_cod"}="$TGG_codon_weight";}
			elsif("$genetic_cod" eq "TAC"){$frequency{"$genetic_cod"}="$TAC_codon_weight";}
			elsif("$genetic_cod" eq "TAT"){$frequency{"$genetic_cod"}="$TAT_codon_weight";}
			elsif("$genetic_cod" eq "GTA"){$frequency{"$genetic_cod"}="$GTA_codon_weight";}
			elsif("$genetic_cod" eq "GTC"){$frequency{"$genetic_cod"}="$GTC_codon_weight";}
			elsif("$genetic_cod" eq "GTG"){$frequency{"$genetic_cod"}="$GTG_codon_weight";}
			elsif("$genetic_cod" eq "GTT"){$frequency{"$genetic_cod"}="$GTT_codon_weight";}
			elsif("$genetic_cod" eq "TAA"){$frequency{"$genetic_cod"}="$TAA_codon_weight";}
			elsif("$genetic_cod" eq "TAG"){$frequency{"$genetic_cod"}="$TAG_codon_weight";}
			elsif("$genetic_cod" eq "TGA"){$frequency{"$genetic_cod"}="$TGA_codon_weight";}
			}
		
####		print FFH    "\ntotal number of codons in all sequences:$total_codon_number\n\n";
####		###
####		print FFH "\nNOW CALCULATING CODON FREQUENCY\n";
####		print FFH    "\nAlanine_codons\tOccurence-count\tfreq\tmultiplication\tweight\n";
####		print FFH    "GCA\t$GCA_count\t$GCA_freq\t$GCA_ntd_freq_multiplication\t$GCA_codon_weight\n";
####		print FFH    "GCC\t$GCC_count\t$GCC_freq\t$GCC_ntd_freq_multiplication\t$GCC_codon_weight\n";
####		print FFH    "GCG\t$GCG_count\t$GCG_freq\t$GCG_ntd_freq_multiplication\t$GCG_codon_weight\n";
####		print FFH    "GCT\t$GCT_count\t$GCT_freq\t$GCT_ntd_freq_multiplication\t$GCT_codon_weight\n";
####		print FFH    "\nArginine_codons\tOccurence-count\tfreq\tmultiplication\tweight\n";
####		print FFH    "CGA\t$CGA_count\t$CGA_freq\t$CGA_ntd_freq_multiplication\t$CGA_codon_weight\n";
####		print FFH    "CGC\t$CGC_count\t$CGC_freq\t$CGC_ntd_freq_multiplication\t$CGC_codon_weight\n";
####		print FFH    "CGG\t$CGG_count\t$CGG_freq\t$CGG_ntd_freq_multiplication\t$CGG_codon_weight\n";
####		print FFH    "CGT\t$CGT_count\t$CGT_freq\t$CGT_ntd_freq_multiplication\t$CGT_codon_weight\n";
####		print FFH    "AGA\t$AGA_count\t$AGA_freq\t$AGA_ntd_freq_multiplication\t$AGA_codon_weight\n";
####		print FFH    "AGG\t$AGG_count\t$AGG_freq\t$AGG_ntd_freq_multiplication\t$AGG_codon_weight\n";
####		print FFH    "\nAsparagine_codons\tOccurence-count\tfreq\tmultiplication\tweight\n";
####		print FFH    "AAC\t$AAC_count\t$AAC_freq\t$AAC_ntd_freq_multiplication\t$AAC_codon_weight\n";
####		print FFH    "AAT\t$AAT_count\t$AAT_freq\t$AAT_ntd_freq_multiplication\t$AAT_codon_weight\n";
####		print FFH    "\nAspartic_acid_codons\tOccurence-count\tfreq\tmultiplication\tweight\n";
####		print FFH    "GAC\t$GAC_count\t$GAC_freq\t$GAC_ntd_freq_multiplication\t$GAC_codon_weight\n";
####		print FFH    "GAT\t$GAT_count\t$GAT_freq\t$GAT_ntd_freq_multiplication\t$GAT_codon_weight\n";
####		print FFH    "\nCysteine_codons\tOccurence-count\tfreq\tmultiplication\tweight\n";
####		print FFH    "TGC\t$TGC_count\t$TGC_freq\t$TGC_ntd_freq_multiplication\t$TGC_codon_weight\n";
####		print FFH    "TGT\t$TGT_count\t$TGT_freq\t$TGT_ntd_freq_multiplication\t$TGT_codon_weight\n";
####		print FFH    "\nGlutamic_Acid_codons\tOccurence-count\tfreq\tmultiplication\tweight\n";
####		print FFH    "GAA\t$GAA_count\t$GAA_freq\t$GAA_ntd_freq_multiplication\t$GAA_codon_weight\n";
####		print FFH    "GAG\t$GAG_count\t$GAG_freq\t$GAG_ntd_freq_multiplication\t$GAG_codon_weight\n";
####		print FFH    "\nGlutamine_codons\tOccurence-count\tfreq\tmultiplication\tweight\n";
####		print FFH    "CAA\t$CAA_count\t$CAA_freq\t$CAA_ntd_freq_multiplication\t$CAA_codon_weight\n";
####		print FFH    "CAG\t$CAG_count\t$CAG_freq\t$CAG_ntd_freq_multiplication\t$CAG_codon_weight\n";
####		print FFH    "\nGlycine_codons\tOccurence-count\tfreq\tmultiplication\tweight\n";
####		print FFH    "GGA\t$GGA_count\t$GGA_freq\t$GGA_ntd_freq_multiplication\t$GGA_codon_weight\n";
####		print FFH    "GGC\t$GGC_count\t$GGC_freq\t$GGC_ntd_freq_multiplication\t$GGC_codon_weight\n";
####		print FFH    "GGG\t$GGG_count\t$GGG_freq\t$GGG_ntd_freq_multiplication\t$GGG_codon_weight\n";
####		print FFH    "GGT\t$GGT_count\t$GGT_freq\t$GGT_ntd_freq_multiplication\t$GGT_codon_weight\n";
####		print FFH    "\nHistidine_codons\tOccurence-count\tfreq\tmultiplication\tweight\n";
####		print FFH    "CAC\t$CAC_count\t$CAC_freq\t$CAC_ntd_freq_multiplication\t$CAC_codon_weight\n";
####		print FFH    "CAT\t$CAT_count\t$CAT_freq\t$CAT_ntd_freq_multiplication\t$CAT_codon_weight\n";
####		print FFH    "\nIsoleucine_codons\tOccurence-count\tfreq\tmultiplication\tweight\n";
####		print FFH    "ATA\t$ATA_count\t$ATA_freq\t$ATA_ntd_freq_multiplication\t$ATA_codon_weight\n";
####		print FFH    "ATC\t$ATC_count\t$ATC_freq\t$ATC_ntd_freq_multiplication\t$ATC_codon_weight\n";
####		print FFH    "ATT\t$ATT_count\t$ATT_freq\t$ATT_ntd_freq_multiplication\t$ATT_codon_weight\n";
####		print FFH    "\nLeucine_codons\tOccurence-count\tfreq\tmultiplication\tweight\n";
####		print FFH    "TTA\t$TTA_count\t$TTA_freq\t$TTA_ntd_freq_multiplication\t$TTA_codon_weight\n";
####		print FFH    "TTG\t$TTG_count\t$TTG_freq\t$TTG_ntd_freq_multiplication\t$TTG_codon_weight\n";
####		print FFH    "CTA\t$CTA_count\t$CTA_freq\t$CTA_ntd_freq_multiplication\t$CTA_codon_weight\n";
####		print FFH    "CTC\t$CTC_count\t$CTC_freq\t$CTC_ntd_freq_multiplication\t$CTC_codon_weight\n";
####		print FFH    "CTG\t$CTG_count\t$CTG_freq\t$CTG_ntd_freq_multiplication\t$CTG_codon_weight\n";
####		print FFH    "CTT\t$CTT_count\t$CTT_freq\t$CTT_ntd_freq_multiplication\t$CTT_codon_weight\n";
####		print FFH    "\nLysine_codons\tOccurence-count\tfreq\tmultiplication\tweight\n";
####		print FFH    "AAA\t$AAA_count\t$AAA_freq\t$AAA_ntd_freq_multiplication\t$AAA_codon_weight\n";
####		print FFH    "AAG\t$AAG_count\t$AAG_freq\t$AAG_ntd_freq_multiplication\t$AAG_codon_weight\n";
####		print FFH    "\nMethionine_codons\tOccurence-count\tfreq\tmultiplication\tweight\n";
####		print FFH    "ATG\t$ATG_count\t$ATG_freq\t$ATG_ntd_freq_multiplication\t$ATG_codon_weight\n";
####		print FFH    "\nPhenylalanine_codons\tOccurence-count\tfreq\tmultiplication\tweight\n";
####		print FFH    "TTC\t$TTC_count\t$TTC_freq\t$TTC_ntd_freq_multiplication\t$TTC_codon_weight\n";
####		print FFH    "TTT\t$TTT_count\t$TTT_freq\t$TTT_ntd_freq_multiplication\t$TTT_codon_weight\n";
####		print FFH    "\nProline_codons\tOccurence-count\tfreq\tmultiplication\tweight\n";
####		print FFH    "CCA\t$CCA_count\t$CCA_freq\t$CCA_ntd_freq_multiplication\t$CCA_codon_weight\n";
####		print FFH    "CCC\t$CCC_count\t$CCC_freq\t$CCC_ntd_freq_multiplication\t$CCC_codon_weight\n";
####		print FFH    "CCG\t$CCG_count\t$CCG_freq\t$CCG_ntd_freq_multiplication\t$CCG_codon_weight\n";
####		print FFH    "CCT\t$CCT_count\t$CCT_freq\t$CCT_ntd_freq_multiplication\t$CCT_codon_weight\n";
####		print FFH    "\nSerine_codons\tOccurence-count\tfreq\tmultiplication\tweight\n";
####		print FFH    "TCA\t$TCA_count\t$TCA_freq\t$TCA_ntd_freq_multiplication\t$TCA_codon_weight\n";
####		print FFH    "TCC\t$TCC_count\t$TCC_freq\t$TCC_ntd_freq_multiplication\t$TCC_codon_weight\n";
####		print FFH    "TCG\t$TCG_count\t$TCG_freq\t$TCG_ntd_freq_multiplication\t$TCG_codon_weight\n";
####		print FFH    "TCT\t$TCT_count\t$TCT_freq\t$TCT_ntd_freq_multiplication\t$TCT_codon_weight\n";
####		print FFH    "AGC\t$AGC_count\t$AGC_freq\t$AGC_ntd_freq_multiplication\t$AGC_codon_weight\n";
####		print FFH    "AGT\t$AGT_count\t$AGT_freq\t$AGT_ntd_freq_multiplication\t$AGT_codon_weight\n";
####		print FFH    "\nThreonine_codons\tOccurence-count\tfreq\tmultiplication\tweight\n";
####		print FFH    "ACA\t$ACA_count\t$ACA_freq\t$ACA_ntd_freq_multiplication\t$ACA_codon_weight\n";
####		print FFH    "ACC\t$ACC_count\t$ACC_freq\t$ACC_ntd_freq_multiplication\t$ACC_codon_weight\n";
####		print FFH    "ACG\t$ACG_count\t$ACG_freq\t$ACG_ntd_freq_multiplication\t$ACG_codon_weight\n";
####		print FFH    "ACT\t$ACT_count\t$ACT_freq\t$ACT_ntd_freq_multiplication\t$ACT_codon_weight\n";
####		print FFH    "\nTryptophan_codons\tOccurence-count\tfreq\tmultiplication\tweight\n";
####		print FFH    "TGG\t$TGG_count\t$TGG_freq\t$TGG_ntd_freq_multiplication\t$TGG_codon_weight\n";
####		print FFH    "\nTyrosine_codons\tOccurence-count\tfreq\tmultiplication\tweight\n";
####		print FFH    "TAC\t$TAC_count\t$TAC_freq\t$TAC_ntd_freq_multiplication\t$TAC_codon_weight\n";
####		print FFH    "TAT\t$TAT_count\t$TAT_freq\t$TAT_ntd_freq_multiplication\t$TAT_codon_weight\n";
####		print FFH    "\nValine_codons\tOccurence-count\tfreq\tmultiplication\tweight\n";
####		print FFH    "GTA\t$GTA_count\t$GTA_freq\t$GTA_ntd_freq_multiplication\t$GTA_codon_weight\n";
####		print FFH    "GTC\t$GTC_count\t$GTC_freq\t$GTC_ntd_freq_multiplication\t$GTC_codon_weight\n";
####		print FFH    "GTG\t$GTG_count\t$GTG_freq\t$GTG_ntd_freq_multiplication\t$GTG_codon_weight\n";
####		print FFH    "GTT\t$GTT_count\t$GTT_freq\t$GTT_ntd_freq_multiplication\t$GTT_codon_weight\n";
####		print FFH    "\nSTOP_codons\tOccurence-count\tfreq\tmultiplication\tweight\n";
####		#print FFH    "TAA\t$TAA_count\t$TAA_freq\t$TAA_ntd_freq_multiplication\t$TAA_codon_weight\n";
####		#print FFH    "TAG\t$TAG_count\t$TAG_freq\t$TAG_ntd_freq_multiplication\t$TAG_codon_weight\n";
####		#print FFH   "TGA\t$TGA_count\t$TGA_freq\t$TGA_ntd_freq_multiplication\t$TGA_codon_weight\n";
	return(%frequency);
	close F2;
}
