# Supplementary material for: Determinants of associations between codon and amino acid usage patterns of microbial communities and the environment inferred based on a cross-biome metagenomic analysis
Source: NPJ Biofilms Microbiomes. 2023 Jan 24;9:5. doi: 10.1038/s41522-023-00372-w (PMC9873608; doi:10.1038/s41522-023-00372-w)
Supplement: Supplementary file 3 — Supplementary software [file 41522_2023_372_MOESM3_ESM.zip › Supplementary_softwares/cal_enc_values.pl]

#!/usr/bin/perl -w
##This program is written to calculate ENC values of meatgeomic sequences
#This program considers all sequences in the file as a single sequence
#Its calulate ENC of whole genome not for each gene
#The results are tested with codonW results. 
#For codonW test, all sequences in the file are concatenated into a single sequence. The results of codonW mathced with the results of this programs.The results exactly match.
#This program does not need concatenation
#
use strict;
use warnings;
my $filenames="$ARGV[0]";
my ($id)=$filenames;
$id=~s/\.fasta//g; 
#print "id=$id\nFilename:$filenames\n";
#print "\nFilename:$filenames\n"; 
my @filenames=split(/;/,$filenames); 
#print "\nArray:@filenames\n";

open (FH,">$id\_perl_genomic_enc.enc");

print FH "gene_Id\tFile_count\tseq_count\tENC\n";	

my $file_count=0; my $seq_count=0;
my $total_seq_length=0;;

	###Alanine
	my $GCA_count=0;my $GCC_count=0;my $GCG_count=0;my $GCT_count=0;
	##Arginine
        my $CGA_count=0;my $CGC_count=0;my $CGG_count=0;my $CGT_count=0; my $AGA_count=0;my $AGG_count=0;
	##Asparagine
        my $AAC_count=0;my $AAT_count=0;
	##Aspartic acid
	my $GAC_count=0; my $GAT_count=0;
	##Cysteine codons
        my $TGC_count=0;my $TGT_count=0;
	###Glutamic Acid
 	my $GAA_count=0; my $GAG_count=0;
	##Glutamine
        my $CAA_count=0;my $CAG_count=0;
	###Glycine
	my $GGA_count=0;my $GGC_count=0;my $GGG_count=0; my $GGT_count=0;
	##Histidine
        my $CAC_count=0; my $CAT_count=0;
	##Isoleucine
        my $ATA_count=0;my $ATC_count=0;my $ATT_count=0;
	##Leucine codons
        my $TTA_count=0;my $TTG_count=0; my $CTA_count=0;my $CTC_count=0; my $CTG_count=0;my $CTT_count=0;
	##Lysine
        my $AAA_count=0;my $AAG_count=0;
	##Methionine
        my $ATG_count=0;
	##Phenylalanine codons
        my $TTC_count=0; my $TTT_count=0;
	##Proline
        my $CCA_count=0; my $CCC_count=0;my $CCG_count=0;my $CCT_count=0;
	##Serine codons
        my $TCA_count=0; my $TCC_count=0; my $TCG_count=0;my $TCT_count=0; my $AGC_count=0;my $AGT_count=0;
	##Threonine
        my $ACA_count=0;my $ACC_count=0;my $ACG_count=0; my $ACT_count=0;
	##Tryptophan codon
        my $TGG_count=0;
	###Tyrosine codons
        my $TAC_count=0;my $TAT_count=0;
	#valine
        my $GTA_count=0;my $GTC_count=0;my $GTG_count=0;my $GTT_count=0;
        ##STOP codons
        my $TAA_count=0;my $TAG_count=0;my $TGA_count=0;
foreach my $i(0..$#filenames)
{
$filenames[$i]=~s/\.fasta//g;
open (F1,"$filenames[$i].fasta");
$file_count++; 

print "enc calculation:$filenames[$i]\n";	
	while (my $line = <F1>)
	{
	chomp $line;
		if($line=~/^>/)
		{
		my $cds_seq=<F1>; chomp $cds_seq;
		my $cds_len=length($cds_seq);
		
		$cds_seq=uc($cds_seq); ##to make sure the sequence is in block letters
	
		if(($cds_len%3) eq 0)##To check the cds does not contain any prtial codon i.e. length is divisable by 3
                {
		$seq_count++;
		$total_seq_length+=$cds_len;	
			for(my $a=0;$a<($cds_len-2);$a+=3)
			{
			my $cds_codon=substr($cds_seq,$a,3);
	##print FH"$cds_codon\|";
			#Alanine codons
			
		   	if("$cds_codon" eq "GCA") {$GCA_count++;}
			elsif("$cds_codon" eq "GCC") {$GCC_count++;}
			elsif("$cds_codon" eq "GCG") {$GCG_count++;}
			elsif("$cds_codon" eq "GCT") {$GCT_count++;}
			#arginine codons
			elsif("$cds_codon" eq "CGA") {$CGA_count++;}
			elsif("$cds_codon" eq "CGC") {$CGC_count++;}
			elsif("$cds_codon" eq "CGG") {$CGG_count++;}
			elsif("$cds_codon" eq "CGT") {$CGT_count++;}
			elsif("$cds_codon" eq "AGA") {$AGA_count++;}
			elsif("$cds_codon" eq "AGG") {$AGG_count++;}
			#Asparagine	
			elsif("$cds_codon" eq "AAC") {$AAC_count++;}
			elsif("$cds_codon" eq "AAT") {$AAT_count++;}
			#Aspartic acid
			elsif("$cds_codon" eq "GAC") {$GAC_count++;}
			elsif("$cds_codon" eq "GAT") {$GAT_count++;}
			#Cysteine
			elsif("$cds_codon" eq "TGC") {$TGC_count++;}
			elsif("$cds_codon" eq "TGT") {$TGT_count++;}
			#Glutamic acid
			elsif("$cds_codon" eq "GAA") {$GAA_count++;}
			elsif("$cds_codon" eq "GAG") {$GAG_count++;}
			#Glutamine
			elsif("$cds_codon" eq "CAA") {$CAA_count++;}
			elsif("$cds_codon" eq "CAG") {$CAG_count++;}
			#Glycine
			elsif("$cds_codon" eq "GGA") {$GGA_count++;}
			elsif("$cds_codon" eq "GGC") {$GGC_count++;}
			elsif("$cds_codon" eq "GGG") {$GGG_count++;}
			elsif("$cds_codon" eq "GGT") {$GGT_count++;}
			#Histidine
			elsif("$cds_codon" eq "CAC") {$CAC_count++;}
			elsif("$cds_codon" eq "CAT") {$CAT_count++;}
			#Isoleucine
			elsif("$cds_codon" eq "ATA") {$ATA_count++;}
			elsif("$cds_codon" eq "ATC") {$ATC_count++;}
			elsif("$cds_codon" eq "ATT") {$ATT_count++;}
			#Leucine
			elsif("$cds_codon" eq "TTA") {$TTA_count++;}
			elsif("$cds_codon" eq "TTG") {$TTG_count++;}
			elsif("$cds_codon" eq "CTA") {$CTA_count++;}
			elsif("$cds_codon" eq "CTC") {$CTC_count++;}
			elsif("$cds_codon" eq "CTG") {$CTG_count++;}
			elsif("$cds_codon" eq "CTT") {$CTT_count++;}
			#Lyisine
			elsif("$cds_codon" eq "AAA") {$AAA_count++;}
			elsif("$cds_codon" eq "AAG") {$AAG_count++;}
			#Methionine
			elsif("$cds_codon" eq "ATG") {$ATG_count++;}
			#Phenyl alanine 
			elsif("$cds_codon" eq "TTC") {$TTC_count++;}
			elsif("$cds_codon" eq "TTT") {$TTT_count++;}
			#Proline
			elsif("$cds_codon" eq "CCA") {$CCA_count++;}
			elsif("$cds_codon" eq "CCC") {$CCC_count++;}
			elsif("$cds_codon" eq "CCG") {$CCG_count++;}
			elsif("$cds_codon" eq "CCT") {$CCT_count++;}
			#Serine
			elsif("$cds_codon" eq "TCA") {$TCA_count++;}
			elsif("$cds_codon" eq "TCC") {$TCC_count++;}
			elsif("$cds_codon" eq "TCG") {$TCG_count++;}
			elsif("$cds_codon" eq "TCT") {$TCT_count++;}
			elsif("$cds_codon" eq "AGC") {$AGC_count++;}
			elsif("$cds_codon" eq "AGT") {$AGT_count++;}
			#Threonine
			elsif("$cds_codon" eq "ACA") {$ACA_count++;}
			elsif("$cds_codon" eq "ACC") {$ACC_count++;}
			elsif("$cds_codon" eq "ACG") {$ACG_count++;}
			elsif("$cds_codon" eq "ACT") {$ACT_count++;}
			#Tryptophan
			elsif("$cds_codon" eq "TGG") {$TGG_count++;}
			#Tyrosine
			elsif("$cds_codon" eq "TAC") {$TAC_count++;}
			elsif("$cds_codon" eq "TAT") {$TAT_count++;}
			#Valine
			elsif("$cds_codon" eq "GTA") {$GTA_count++;}
			elsif("$cds_codon" eq "GTC") {$GTC_count++;}
			elsif("$cds_codon" eq "GTG") {$GTG_count++;}
			elsif("$cds_codon" eq "GTT") {$GTT_count++;}
			#stop
			elsif("$cds_codon" eq "TAA") {$TAA_count++;}
			elsif("$cds_codon" eq "TAG") {$TAG_count++;}
			elsif("$cds_codon" eq "TGA") {$TGA_count++;}
			}##end of for loop to read codon by codon
		}}##end of two ifs
	}#end of while
}##end of read file	
	my $total_codon_number=($total_seq_length/3);


	##Alanine
	my $total_alanine_codons=$GCA_count+$GCC_count+$GCG_count+$GCT_count;
	my $alanine_homozygosity=0;
	my $sum_freq_alanine_codons=0;
	if($total_alanine_codons>1)
	{
	my $GCA_freq=($GCA_count/$total_alanine_codons);
	my $GCC_freq=($GCC_count/$total_alanine_codons);
	my $GCG_freq=($GCG_count/$total_alanine_codons);
	my $GCT_freq=($GCT_count/$total_alanine_codons);
	
	$sum_freq_alanine_codons=($GCA_freq*$GCA_freq)+($GCC_freq*$GCC_freq)+($GCG_freq*$GCG_freq)+($GCT_freq*$GCT_freq);
	$alanine_homozygosity=(($total_alanine_codons*$sum_freq_alanine_codons)-1)/($total_alanine_codons-1);
	}
	##Arginine
	my $total_arginine_codons=$CGA_count+$CGC_count+$CGG_count+$CGT_count+$AGA_count+$AGG_count;
	my $arginine_homozygosity=0;
	my $sum_freq_arginine_codons=0;
	if($total_arginine_codons>1)
	{
	my $CGA_freq=($CGA_count/$total_arginine_codons);
	my $CGC_freq=($CGC_count/$total_arginine_codons);
	my $CGG_freq=($CGG_count/$total_arginine_codons);
	my $CGT_freq= ($CGT_count/$total_arginine_codons);
	my $AGA_freq=($AGA_count/$total_arginine_codons);
	my $AGG_freq=($AGG_count/$total_arginine_codons);
	
	$sum_freq_arginine_codons=($CGA_freq*$CGA_freq)+($CGC_freq*$CGC_freq)+($CGG_freq*$CGG_freq)+($CGT_freq*$CGT_freq)+($AGA_freq*$AGA_freq)+($AGG_freq*$AGG_freq);
        $arginine_homozygosity=(($total_arginine_codons*$sum_freq_arginine_codons)-1)/($total_arginine_codons-1);
	}

	##Asparagine
	my $asparagine_homozygosity=0;
	my $sum_freq_asparagine_codons=0;
	my $total_asparagine_codons=$AAC_count+$AAT_count;
	if($total_asparagine_codons>1)
        {
	my $AAC_freq=($AAC_count/$total_asparagine_codons);
	my $AAT_freq=($AAT_count/$total_asparagine_codons);
	
	$sum_freq_asparagine_codons=($AAC_freq*$AAC_freq)+($AAT_freq*$AAT_freq);
        $asparagine_homozygosity=(($total_asparagine_codons*$sum_freq_asparagine_codons)-1)/($total_asparagine_codons-1);
	}
	##Aspartic acid
	my $total_asparticacid_codons=$GAC_count+$GAT_count;
	my $asparticacid_homozygosity=0;
	my $sum_freq_asparticacid_codons=0;
	if($total_asparticacid_codons>1)
	{
	my $GAC_freq=($GAC_count/$total_asparticacid_codons);
	my $GAT_freq=($GAT_count/$total_asparticacid_codons);

	$sum_freq_asparticacid_codons=($GAC_freq*$GAC_freq)+($GAT_freq*$GAT_freq);
        $asparticacid_homozygosity=(($total_asparticacid_codons*$sum_freq_asparticacid_codons)-1)/($total_asparticacid_codons-1);
	}
	##Cysteine codons
	my $total_cysteine_codons=$TGC_count+$TGT_count;
	my $cysteine_homozygosity=0;
	my $sum_freq_cysteine_codons=0;
	if($total_cysteine_codons>1)
	{
	my $TGC_freq=($TGC_count/$total_cysteine_codons);
	my $TGT_freq=($TGT_count/$total_cysteine_codons);
	$sum_freq_cysteine_codons=($TGC_freq*$TGC_freq)+($TGT_freq*$TGT_freq);
        $cysteine_homozygosity=(($total_cysteine_codons*$sum_freq_cysteine_codons)-1)/($total_cysteine_codons-1);
	}
	###Glutamic Acid
	my $total_glutamic_acid_codons=$GAA_count+$GAG_count;
	my $glutamic_acid_homozygosity=0;
	my $sum_freq_glutamic_acid_codons=0;
	if($total_glutamic_acid_codons>1)
	{
	my $GAA_freq=($GAA_count/$total_glutamic_acid_codons);
	my $GAG_freq=($GAG_count/$total_glutamic_acid_codons);
	
	$sum_freq_glutamic_acid_codons=($GAA_freq*$GAA_freq)+($GAG_freq*$GAG_freq);
        $glutamic_acid_homozygosity=(($total_glutamic_acid_codons*$sum_freq_glutamic_acid_codons)-1)/($total_glutamic_acid_codons-1);
	}
	##Glutamine
	my $total_glutamine_codons=$CAA_count+$CAG_count;
	my $glutamine_homozygosity=0;
	my $sum_freq_glutamine_codons=0;
	if($total_glutamine_codons>1)
	{
	my $CAA_freq=($CAA_count/$total_glutamine_codons);
	my $CAG_freq=($CAG_count/$total_glutamine_codons);
	$sum_freq_glutamine_codons=($CAA_freq*$CAA_freq)+($CAG_freq*$CAG_freq);
        $glutamine_homozygosity=(($total_glutamine_codons*$sum_freq_glutamine_codons)-1)/($total_glutamine_codons-1);
	}
	###Glycine
	my $total_glycine_codons=$GGA_count+$GGC_count+$GGG_count+$GGT_count;
	my $glycine_homozygosity=0;
	my $sum_freq_glycine_codons=0;
	if($total_glycine_codons>1)
	{
	my $GGA_freq=($GGA_count/$total_glycine_codons);
	my $GGC_freq=($GGC_count/$total_glycine_codons);
	my $GGG_freq=($GGG_count/$total_glycine_codons);
	my $GGT_freq=($GGT_count/$total_glycine_codons);

	$sum_freq_glycine_codons=($GGA_freq*$GGA_freq)+($GGC_freq*$GGC_freq)+($GGG_freq*$GGG_freq)+($GGT_freq*$GGT_freq);
        $glycine_homozygosity=(($total_glycine_codons*$sum_freq_glycine_codons)-1)/($total_glycine_codons-1);
	}
	##Histidine
	my $total_histidine_codons=$CAC_count+$CAT_count;
	my $histidine_homozygosity=0;
	my $sum_freq_histidine_codons=0;
	if($total_histidine_codons>1)
	{
	my $CAC_freq=($CAC_count/$total_histidine_codons);
	my $CAT_freq=($CAT_count/$total_histidine_codons);

	$sum_freq_histidine_codons=($CAC_freq*$CAC_freq)+($CAT_freq*$CAT_freq);
        $histidine_homozygosity=(($total_histidine_codons*$sum_freq_histidine_codons)-1)/($total_histidine_codons-1);
	}
	##Isoleucine
	my $total_isoleucine_codons=$ATA_count+$ATC_count+$ATT_count;
	my $isoleucine_homozygosity=0;
	my $sum_freq_isoleucine_codons=0;
	if($total_isoleucine_codons>1)
	{
	my $ATA_freq=($ATA_count/$total_isoleucine_codons);
	my $ATC_freq=($ATC_count/$total_isoleucine_codons);
	my $ATT_freq=($ATT_count/$total_isoleucine_codons);
	
	$sum_freq_isoleucine_codons=($ATA_freq*$ATA_freq)+($ATC_freq*$ATC_freq)+($ATT_freq*$ATT_freq);
        $isoleucine_homozygosity=(($total_isoleucine_codons*$sum_freq_isoleucine_codons)-1)/($total_isoleucine_codons-1);
	}
	##Leucine codons
	my $total_leucine_codons=$TTA_count+$TTG_count+$CTA_count+$CTC_count+$CTG_count+$CTT_count;
	my $leucine_homozygosity=0;
	my $sum_freq_leucine_codons=0;
	if($total_leucine_codons>1)
	{
	my $TTA_freq=($TTA_count/$total_leucine_codons);
	my $TTG_freq=($TTG_count/$total_leucine_codons);
	my $CTA_freq=($CTA_count/$total_leucine_codons);
	my $CTC_freq=($CTC_count/$total_leucine_codons);
	my $CTG_freq=($CTG_count/$total_leucine_codons);
	my $CTT_freq=($CTT_count/$total_leucine_codons);

	$sum_freq_leucine_codons=($TTA_freq*$TTA_freq)+($TTG_freq*$TTG_freq)+($CTA_freq*$CTA_freq)+($CTC_freq*$CTC_freq)+($CTG_freq*$CTG_freq)+($CTT_freq*$CTT_freq);
        $leucine_homozygosity=(($total_leucine_codons*$sum_freq_leucine_codons)-1)/($total_leucine_codons-1);
	}
	##Lysine
	my $total_lycine_codons=$AAA_count+$AAG_count;
	my $lycine_homozygosity=0;
	my $sum_freq_lycine_codons=0;
	if($total_lycine_codons>1)
	{
	my $AAA_freq=($AAA_count/$total_lycine_codons);
	my $AAG_freq=($AAG_count/$total_lycine_codons);

	$sum_freq_lycine_codons=($AAA_freq*$AAA_freq)+($AAG_freq*$AAG_freq);
        $lycine_homozygosity=(($total_lycine_codons*$sum_freq_lycine_codons)-1)/($total_lycine_codons-1);
	}	
	##Methionine
	my $total_methionine_codons=$ATG_count;
	my $methionine_homozygosity=0;
	my $sum_freq_methionine_codons=0;
	if($total_methionine_codons>1)
	{
	my $ATG_freq=($ATG_count/$total_methionine_codons);
	$sum_freq_methionine_codons=($ATG_freq*$ATG_freq);
        $methionine_homozygosity=(($total_methionine_codons*$sum_freq_methionine_codons)-1)/($total_methionine_codons-1);
	}
	##Phenylalanine codons
	my $total_phenylalanine_codons=$TTC_count+$TTT_count;
	my $phenylalanine_homozygosity=0;
	my $sum_freq_phenylalanine_codons=0;
	if($total_phenylalanine_codons>1)
	{
	my $TTC_freq=($TTC_count/$total_phenylalanine_codons);
	my $TTT_freq=($TTT_count/$total_phenylalanine_codons);
	$sum_freq_phenylalanine_codons=($TTC_freq*$TTC_freq)+($TTT_freq*$TTT_freq);
        $phenylalanine_homozygosity=(($total_phenylalanine_codons*$sum_freq_phenylalanine_codons)-1)/($total_phenylalanine_codons-1);
	}
	##Proline
	my $total_proline_codons=$CCA_count+$CCC_count+$CCG_count+$CCT_count;
	my $proline_homozygosity=0;
	my $sum_freq_proline_codons=0;
	if($total_proline_codons>1)
	{
	my $CCA_freq=($CCA_count/$total_proline_codons);
	my $CCC_freq=($CCC_count/$total_proline_codons);
	my $CCG_freq=($CCG_count/$total_proline_codons);
	my $CCT_freq=($CCT_count/$total_proline_codons);
	$sum_freq_proline_codons=($CCA_freq*$CCA_freq)+($CCC_freq*$CCC_freq)+($CCG_freq*$CCG_freq)+($CCT_freq*$CCT_freq);
        $proline_homozygosity=(($total_proline_codons*$sum_freq_proline_codons)-1)/($total_proline_codons-1);
	}
	##Serine codons
	my $total_serine_codons=$TCA_count+$TCC_count+$TCG_count+$TCT_count+$AGC_count+$AGT_count;
	my $serine_homozygosity=0;
	my $sum_freq_serine_codons=0;
	if($total_serine_codons>1)
	{
	my $TCA_freq=($TCA_count/$total_serine_codons);
	my $TCC_freq=($TCC_count/$total_serine_codons);
	my $TCG_freq=($TCG_count/$total_serine_codons);
	my $TCT_freq=($TCT_count/$total_serine_codons);
	my $AGC_freq=($AGC_count/$total_serine_codons);
	my $AGT_freq=($AGT_count/$total_serine_codons);

	$sum_freq_serine_codons=($TCA_freq*$TCA_freq)+($TCC_freq*$TCC_freq)+($TCG_freq*$TCG_freq)+($TCT_freq*$TCT_freq)+($AGC_freq*$AGC_freq)+($AGT_freq*$AGT_freq);
        $serine_homozygosity=(($total_serine_codons*$sum_freq_serine_codons)-1)/($total_serine_codons-1);
	##print "sum_freq_serine_codons\t$sum_freq_serine_codons\n";
	}
	##Threonine
	my $total_threonine_codons=$ACA_count+$ACC_count+$ACG_count+$ACT_count;
#print "$ACA_count\t$ACC_count\t$ACG_count\t$ACT_count\n";
	my $threonine_homozygosity=0;
	my $sum_freq_threonine_codons=0;
	if($total_threonine_codons>1)
	{
	my $ACA_freq=($ACA_count/$total_threonine_codons);
	my $ACC_freq=($ACC_count/$total_threonine_codons);
	my $ACG_freq=($ACG_count/$total_threonine_codons);
	my $ACT_freq=($ACT_count/$total_threonine_codons);
#print "$ACA_freq\t$ACC_freq\t$ACG_freq\t$ACT_freq\n";
	$sum_freq_threonine_codons=($ACA_freq*$ACA_freq)+($ACC_freq*$ACC_freq)+($ACG_freq*$ACG_freq)+($ACT_freq*$ACT_freq);
        $threonine_homozygosity=(($total_threonine_codons*$sum_freq_threonine_codons)-1)/($total_threonine_codons-1);
	}
	##Tryptophan codon
	my $total_tryptophan_codons=$TGG_count;
	my $tryptophan_homozygosity=0; 
	my $sum_freq_tryptophan_codons=0;
	if($total_tryptophan_codons>1)
	{
	my $TGG_freq=($TGG_count/$total_tryptophan_codons);

	$sum_freq_tryptophan_codons=($TGG_freq*$TGG_freq);
        $tryptophan_homozygosity=(($total_tryptophan_codons*$sum_freq_tryptophan_codons)-1)/($total_tryptophan_codons-1);
	#print "$tryptophan_homozygosity\n";
	}
	###Tyrosine codons
	my $total_tyrosine_codons=$TAC_count+$TAT_count;
	my $tyrosine_homozygosity=0;
	my $sum_freq_tyrosine_codons=0;
	if($total_tyrosine_codons>1)
	{
	my $TAC_freq=($TAC_count/$total_tyrosine_codons);
	my $TAT_freq=($TAT_count/$total_tyrosine_codons);
	$sum_freq_tyrosine_codons=($TAC_freq*$TAC_freq)+($TAT_freq*$TAT_freq);
        $tyrosine_homozygosity=(($total_tyrosine_codons*$sum_freq_tyrosine_codons)-1)/($total_tyrosine_codons-1);
	}
	#valine
	my $total_valine_codons=$GTA_count+$GTC_count+$GTG_count+$GTT_count;
	my $valine_homozygosity=0;
	my $sum_freq_valine_codons=0;
	if($total_valine_codons>1)
	{
	my $GTA_freq=($GTA_count/$total_valine_codons);
	my $GTC_freq=($GTC_count/$total_valine_codons);
	my $GTG_freq=($GTG_count/$total_valine_codons);
	my $GTT_freq=($GTT_count/$total_valine_codons);
	$sum_freq_valine_codons=($GTA_freq*$GTA_freq)+($GTC_freq*$GTC_freq)+($GTG_freq*$GTG_freq)+($GTT_freq*$GTT_freq);
        $valine_homozygosity=(($total_valine_codons*$sum_freq_valine_codons)-1)/($total_valine_codons-1);
	#print "valine\t$sum_freq_valine_codons\n";
	}

	##STOP codon
	my $total_stop_codons=$TAA_count+$TAG_count+$TGA_count;
	my $stop_homozygosity=0;
	my $sum_freq_stop_codons=0;
	if($total_stop_codons>1)
	{
	my $TAA_freq=($TAA_count/$total_stop_codons);
	my $TAG_freq=($TAG_count/$total_stop_codons);
	my $TGA_freq=($TGA_count/$total_stop_codons);
	$sum_freq_stop_codons=($TAA_freq*$TAA_freq)+($TAG_freq*$TAG_freq)+($TGA_freq*$TGA_freq);
        $stop_homozygosity=(($total_stop_codons*$sum_freq_stop_codons)-1)/($total_stop_codons-1);
	}
	
	##two codons amino acids
	##asparagine, aspartic acid, cysteine, glutamic acid, glutamine, histidine, lysine, phenyl alanine, tyrosine
	my $avg_two_codon_homozygosity=($sum_freq_asparagine_codons+$sum_freq_asparticacid_codons+$sum_freq_cysteine_codons+$sum_freq_glutamic_acid_codons+$sum_freq_glutamine_codons+$sum_freq_histidine_codons+$sum_freq_lycine_codons+$sum_freq_phenylalanine_codons+$sum_freq_tyrosine_codons)/9;
		
	##three codons amino acids
	##isoleucine, 
	my $avg_three_codon_homozygosity=($isoleucine_homozygosity)/1;
	
	##Four codons amino acid
	##alanine, glycine, prolinie, threonine, valine
	my $avg_four_codon_homozygosity=($alanine_homozygosity+$glycine_homozygosity+$proline_homozygosity+$threonine_homozygosity+$valine_homozygosity)/5;
	
	##Six codons amino acid
	#Arginine, leucine, serine
	my $avg_six_codon_homozygosity=($arginine_homozygosity+$leucine_homozygosity+$serine_homozygosity)/3;
	
	my $enc=2+(9/$avg_two_codon_homozygosity)+(5/$avg_four_codon_homozygosity)+(3/$avg_six_codon_homozygosity)+(1/$avg_three_codon_homozygosity);
	
	print FH "$id\t$file_count\t$seq_count\t$enc\n";
	###print FH "two_codon:$avg_two_codon_homozygosity\tthree_codon:$avg_three_codon_homozygosity\tfour_codon:$avg_four_codon_homozygosity\tsix_codon:$avg_six_codon_homozygosity\n";

exit;

	
	#print FH    "\ntotal number of codons in all sequences:$total_codon_number\n\n";

	#print FH "\n###NOW CALCULATING CODON FREQUENCY\n";
	#print FH    "\nAlanine_codons\tOccurence-count\tfreq\n";
	#print FH    "GCA\t$GCA_count\t$GCA_freq\n";
	#print FH    "GCC\t$GCC_count\t$GCC_freq\n";
	#print FH    "GCG\t$GCG_count\t$GCG_freq\n";
	#print FH    "GCT\t$GCT_count\t$GCT_freq\n";
	#print FH    "\nArginine_codons\tOccurence-count\tfreq\n";
	#print FH    "CGA\t$CGA_count\t$CGA_freq\n";
	#print FH    "CGC\t$CGC_count\t$CGC_freq\n";
	#print FH    "CGG\t$CGG_count\t$CGG_freq\n";
	#print FH    "CGT\t$CGT_count\t$CGT_freq\n";
	#print FH    "AGA\t$AGA_count\t$AGA_freq\n";
	#print FH    "AGG\t$AGG_count\t$AGG_freq\n";
	#print FH    "\nAsparagine_codons\tOccurence-count\tfreq\n";
	#print FH    "AAC\t$AAC_count\t$AAC_freq\n";
	#print FH    "AAT\t$AAT_count\t$AAT_freq\n";
	#print FH    "\nAspartic_acid_codons\tOccurence-count\tfreq\n";
	#print FH    "GAC\t$GAC_count\t$GAC_freq\n";
	#print FH    "GAT\t$GAT_count\t$GAT_freq\n";
	#print FH    "\nCysteine_codons\tOccurence-count\tfreq\n";
	#print FH    "TGC\t$TGC_count\t$TGC_freq\n";
	#print FH    "TGT\t$TGT_count\t$TGT_freq\n";
	#print FH    "\nGlutamic_Acid_codons\tOccurence-count\tfreq\n";
	#print FH    "GAA\t$GAA_count\t$GAA_freq\n";
	#print FH    "GAG\t$GAG_count\t$GAG_freq\n";
	#print FH    "\nGlutamine_codons\tOccurence-count\tfreq\n";
	#print FH    "CAA\t$CAA_count\t$CAA_freq\n";
	#print FH    "CAG\t$CAG_count\t$CAG_freq\n";
	#print FH    "\nGlycine_codons\tOccurence-count\tfreq\n";
	#print FH    "GGA\t$GGA_count\t$GGA_freq\n";
	#print FH    "GGC\t$GGC_count\t$GGC_freq\n";
	#print FH    "GGG\t$GGG_count\t$GGG_freq\n";
	#print FH    "GGT\t$GGT_count\t$GGT_freq\n";
	#print FH    "\nHistidine_codons\tOccurence-count\tfreq\n";
	#print FH    "CAC\t$CAC_count\t$CAC_freq\n";
	#print FH    "CAT\t$CAT_count\t$CAT_freq\n";
	#print FH    "\nIsoleucine_codons\tOccurence-count\tfreq\n";
	#print FH    "ATA\t$ATA_count\t$ATA_freq\n";
	#print FH    "ATC\t$ATC_count\t$ATC_freq\n";
	#print FH    "ATT\t$ATT_count\t$ATT_freq\n";
	#print FH    "\nLeucine_codons\tOccurence-count\tfreq\n";
	#print FH    "TTA\t$TTA_count\t$TTA_freq\n";
	#print FH    "TTG\t$TTG_count\t$TTG_freq\n";
	#print FH    "CTA\t$CTA_count\t$CTA_freq\n";
	#print FH    "CTC\t$CTC_count\t$CTC_freq\n";
	#print FH    "CTG\t$CTG_count\t$CTG_freq\n";
	#print FH    "CTT\t$CTT_count\t$CTT_freq\n";
	#print FH    "\nLysine_codons\tOccurence-count\tfreq\n";
	#print FH    "AAA\t$AAA_count\t$AAA_freq\n";
	#print FH    "AAG\t$AAG_count\t$AAG_freq\n";
	#print FH    "\nMethionine_codons\tOccurence-count\tfreq\n";
	#print FH    "ATG\t$ATG_count\t$ATG_freq\n";
	#print FH    "\nPhenylalanine_codons\tOccurence-count\tfreq\n";
	#print FH    "TTC\t$TTC_count\t$TTC_freq\n";
	#print FH    "TTT\t$TTT_count\t$TTT_freq\n";
	#print FH    "\nProline_codons\tOccurence-count\tfreq\n";
	#print FH    "CCA\t$CCA_count\t$CCA_freq\n";
	#print FH    "CCC\t$CCC_count\t$CCC_freq\n";
	#print FH    "CCG\t$CCG_count\t$CCG_freq\n";
	#print FH    "CCT\t$CCT_count\t$CCT_freq\n";
	#print FH    "\nSerine_codons\tOccurence-count\tfreq\n";
	#print FH    "TCA\t$TCA_count\t$TCA_freq\n";
	#print FH    "TCC\t$TCC_count\t$TCC_freq\n";
	#print FH    "TCG\t$TCG_count\t$TCG_freq\n";
	#print FH    "TCT\t$TCT_count\t$TCT_freq\n";
	#print FH    "AGC\t$AGC_count\t$AGC_freq\n";
	#print FH    "AGT\t$AGT_count\t$AGT_freq\n";
	#print FH    "\nThreonine_codons\tOccurence-count\tfreq\n";
	#print FH    "ACA\t$ACA_count\t$ACA_freq\n";
	#print FH    "ACC\t$ACC_count\t$ACC_freq\n";
	#print FH    "ACG\t$ACG_count\t$ACG_freq\n";
	#print FH    "ACT\t$ACT_count\t$ACT_freq\n";
	#print FH    "\nTryptophan_codons\tOccurence-count\tfreq\n";
	#print FH    "TGG\t$TGG_count\t$TGG_freq\n";
	#print FH    "\nTyrosine_codons\tOccurence-count\tfreq\n";
	#print FH    "TAC\t$TAC_count\t$TAC_freq\n";
	#print FH    "TAT\t$TAT_count\t$TAT_freq\n";
	#print FH    "\nValine_codons\tOccurence-count\tfreq\n";
	#print FH    "GTA\t$GTA_count\t$GTA_freq\n";
	#print FH    "GTC\t$GTC_count\t$GTC_freq\n";
	#print FH    "GTG\t$GTG_count\t$GTG_freq\n";
	#print FH    "GTT\t$GTT_count\t$GTT_freq\n";
	#print FH    "\nSTOP_codons\tOccurence-count\tfreq\n";
	#print FH    "TAA\t$TAA_count\t$TAA_freq\n";
	#print FH    "TAG\t$TAG_count\t$TAG_freq\n";
	#print FH   "TGA\t$TGA_count\t$TGA_freq\n";

	#print "alanine:$alanine_homozygosity\n";
        #print "arginine:$arginine_homozygosity\n";
        #print "asparagine:$asparagine_homozygosity\n";
        #print "aspartic acid:$asparticacid_homozygosity\n";
        #print "cysteine:$cysteine_homozygosity\n";
        #print "glutamic acid:$glutamic_acid_homozygosity\n";
        #print "glutamine:$glutamine_homozygosity\n";
        #print "glycine:$glycine_homozygosity\n";
        #print "histidine:$histidine_homozygosity\n";
        #print "isoleucine:$isoleucine_homozygosity\n";
        #print "leucine:$leucine_homozygosity\n";
        #print "lycine:$lycine_homozygosity\n";
        #print "methionine:$methionine_homozygosity\n";
        #print "phenylalanine:$phenylalanine_homozygosity\n";
        #print "proline:$proline_homozygosity\n";
        #print "serine:$serine_homozygosity\n";
        #print "threonine:$threonine_homozygosity\n";
        #print "tryptophan:$tryptophan_homozygosity\n";
        #print "tyrosine:$tyrosine_homozygosity\n";
        #print "valine:$valine_homozygosity\n";
        #print "stop codons:$stop_homozygosity\n";
	
####	print FH "total_alanine_codons (4 codons)=$total_alanine_codons\talanine_homozygosity=$alanine_homozygosity\n";
####	print FH "total_arginine_codons (6 codons)=$total_arginine_codons\targinine_homozygosity=$arginine_homozygosity\n";
####	print FH "total_asparagine_codons (2 codons)=$total_asparagine_codons\tasparagine_homozygosity=$asparagine_homozygosity\n";
####	print FH "total_asparticacid_codons (2 codons) =$total_asparticacid_codons\tasparticacid_homozygosity=$asparticacid_homozygosity\n";
####	print FH "total_cysteine_codons (2 codons)=$total_cysteine_codons\tcysteine_homozygosity=$cysteine_homozygosity\n";
####	print FH "total_glutamic_acid_codons (2 codons)=$total_glutamic_acid_codons\tglutamic_acid_homozygosity=$glutamic_acid_homozygosity\n";
####	print FH "total_glutamine_codons (2 codons)=$total_glutamine_codons\tglutamine_homozygosity=$glutamine_homozygosity\n";
####	print FH "total_glycine_codons (4 codons)=$total_glycine_codons\tglycine_homozygosity=$glycine_homozygosity\n";
####	print FH "total_histidine_codonsi (2 codons)=$total_histidine_codons\thistidine_homozygosity=$histidine_homozygosity\n";
####	print FH "total_isoleucine_codons (3 codons)=$total_isoleucine_codons\tisoleucine_homozygosity=$isoleucine_homozygosity\n";
####	print FH "total_leucine_codons (6 codons)=$total_leucine_codons\tleucine_homozygosity=$leucine_homozygosity\n";
####	print FH "total_lycine_codons (2 amino acid)=$total_lycine_codons\tlycine_homozygosity=$lycine_homozygosity\n";
####	print FH "total_methionine_codons ( 1 codon)=$total_methionine_codons\tmethionine_homozygosity=$methionine_homozygosity\n";
####	print FH "total_phenylalanine_codons (2 codons)=$total_phenylalanine_codons\tphenylalanine_homozygosity=$phenylalanine_homozygosity\n";
####	print FH "total_proline_codons (4 codon)=$total_proline_codons\tproline_homozygosity=$proline_homozygosity\n";
####	print FH "total_serine_codons (6 codons)=$total_serine_codons\tserine_homozygosity=$serine_homozygosity\n";
####	print FH "total_threonine_codons (4 codons)=$total_threonine_codons\tthreonine_homozygosity=$threonine_homozygosity\n";
####	print FH "total_tryptophan_codons (one codon)=$total_tryptophan_codons\ttryptophan_homozygosity=$tryptophan_homozygosity\n";
####	print FH "total_tyrosine_codons ( 2 codon)=$total_tyrosine_codons\ttyrosine_homozygosity=$tyrosine_homozygosity\n";
####	print FH "total_valine_codons (4 codons)=$total_valine_codons\tvaline_homozygosity=$valine_homozygosity\n";
####	print FH "total_stop_codons (3 codons)=$total_stop_codons\tstop_homozygosity=$stop_homozygosity\n";
##}
