# Supplementary material for: Determinants of associations between codon and amino acid usage patterns of microbial communities and the environment inferred based on a cross-biome metagenomic analysis
Source: NPJ Biofilms Microbiomes. 2023 Jan 24;9:5. doi: 10.1038/s41522-023-00372-w (PMC9873608; doi:10.1038/s41522-023-00372-w)
Supplement: Supplementary file 3 — Supplementary software [file 41522_2023_372_MOESM3_ESM.zip › Supplementary_softwares/cal_GC_content.pl]

#!/usr/bin/perl -w
use strict;use warnings;
my $filename="$ARGV[0]";
$filename=~s/\.fasta//g;
open (F1,"$filename.fasta");
#my @file1=<F1>; close F1; chomp @file1;
open (FH,">$filename\_GC_content.txt");
##First to concatenate multi fasta sequence line into single line
my $total_length=0; my $total_GC_count=0;

while (my $line11 = <F1>)
{
chomp $line11;
	if($line11=~/^>/)
	{
	my $seq=<F1>; chomp $seq;
	if($seq=~/TAA$/){$seq=~s/TAA$//g;}
	if($seq=~/TAG$/){$seq=~s/TAG$//g;}
	if($seq=~/TGA$/){$seq=~s/TGA$//g;}
			
##print FH "$file1[$i]\n$seq\n";

	my $seq_len=length($seq);
	$total_length+=$seq_len;
	my $GC_count=()=($seq =~ m/(G|C)/g);
	$total_GC_count+=$GC_count;
	##print FH "$file1[$i]\t$seq_len\t$total_length\t$GC_count\t$total_GC_count\n";
	}
}
	##print "$total_length\t$total_GC_count\n";
my $percent_GC=($total_GC_count/$total_length)*100;
print FH "$filename\t$percent_GC\n";
