# Supplementary material for: Determinants of associations between codon and amino acid usage patterns of microbial communities and the environment inferred based on a cross-biome metagenomic analysis
Source: NPJ Biofilms Microbiomes. 2023 Jan 24;9:5. doi: 10.1038/s41522-023-00372-w (PMC9873608; doi:10.1038/s41522-023-00372-w)
Supplement: Supplementary file 3 — Supplementary software [file 41522_2023_372_MOESM3_ESM.zip › Supplementary_softwares/cal_synonymous_codonfreq_forsynCUFS.pl]

#!/usr/bin/perl -w
##This program is written to calculate codon frequencies normalized by the count of synonymous codos of each amino acis
#Input file must be in fasta format with  each sequence in single separate line
my $filename=$ARGV[0]; 
        $filename=~s/\.fasta//g; 
	#print "$filename\n";  
        open (F2,"$filename.fasta");  
	
	##Output file name
	open (FH,">$filename\_synonymous_codonfreq_forsynCUFS.txt");
	print  FH "filename\tGCA_freq\tGCC_freq\tGCG_freq\tGCT_freq\tCGA_freq\tCGC_freq\tCGG_freq\tCGT_freq\tAGA_freq\tAGG_freq\tAAC_freq\tAAT_freq\tGAC_freq\tGAT_freq\tTGC_freq\tTGT_freq\tGAA_freq\tGAG_freq\tCAA_freq\tCAG_freq\tGGA_freq\tGGC_freq\tGGG_freq\tGGT_freq\tCAC_freq\tCAT_freq\tATA_freq\tATC_freq\tATT_freq\tTTA_freq\tTTG_freq\tCTA_freq\tCTC_freq\tCTG_freq\tCTT_freq\tAAA_freq\tAAG_freq\tATG_freq\tTTC_freq\tTTT_freq\tCCA_freq\tCCC_freq\tCCG_freq\tCCT_freq\tTCA_freq\tTCC_freq\tTCG_freq\tTCT_freq\tAGC_freq\tAGT_freq\tACA_freq\tACC_freq\tACG_freq\tACT_freq\tTGG_freq\tTAC_freq\tTAT_freq\tGTA_freq\tGTC_freq\tGTG_freq\tGTT_freq\n";
	
	###Alanine
	my $GCA_count=0;my $GCC_count=0;my $GCG_count=0;my $GCT_count=0;
	##Arginine
        my $CGA_count=0;my $CGC_count=0;my $CGG_count=0;my $CGT_count=0; my $AGA_count=0;my $AGG_count=0;
	##Asparagine
        my $AAC_count=0;my $AAT_count=0;
	##Aspartic acid
	my $GAC_count=0; my $GAT_count=0;
	##Cysteine codons
        my $TGC_count=0;my $TGT_count=0;
	###Glutamic Acid
 	my $GAA_count=0; my $GAG_count=0;
	##Glutamine
        my $CAA_count=0;my $CAG_count=0;
	###Glycine
	my $GGA_count=0;my $GGC_count=0;my $GGG_count=0; my $GGT_count=0;
	##Histidine
        my $CAC_count=0; my $CAT_count=0;
	##Isoleucine
        my $ATA_count=0;my $ATC_count=0;my $ATT_count=0;
	##Leucine codons
        my $TTA_count=0;my $TTG_count=0; my $CTA_count=0;my $CTC_count=0; my $CTG_count=0;my $CTT_count=0;
	##Lysine
        my $AAA_count=0;my $AAG_count=0;
	##Methionine
        my $ATG_count=0;
	##Phenylalanine codons
        my $TTC_count=0; my $TTT_count=0;
	##Proline
        my $CCA_count=0; my $CCC_count=0;my $CCG_count=0;my $CCT_count=0;
	##Serine codons
        my $TCA_count=0; my $TCC_count=0; my $TCG_count=0;my $TCT_count=0; my $AGC_count=0;my $AGT_count=0;
	##Threonine
        my $ACA_count=0;my $ACC_count=0;my $ACG_count=0; my $ACT_count=0;
	##Tryptophan codon
        my $TGG_count=0;
	###Tyrosine codons
        my $TAC_count=0;my $TAT_count=0;
	#valine
        my $GTA_count=0;my $GTC_count=0;my $GTG_count=0;my $GTT_count=0;
        ##STOP codons
        my $TAA_count=0;my $TAG_count=0;my $TGA_count=0;
	
	my $total_seq_length=0;
	while (my $line22 = <F2>)
        {
        chomp $line22;
		if($line22=~/^>/)
		{
####print"$i\n";
		my $cds_seq=<F2>; chomp $cds_seq;
                my $cds_len=length($cds_seq);
			if(($cds_len%3) eq 0)##To check the cds does not contain any prtial codon i.e. length is divisable by 3
			{
			#$total_seq_length+=$cds_len;
			$cds_seq=uc($cds_seq);
				for(my $a=0;$a<($cds_len-2);$a+=3)
				{
				my $cds_codon=substr($cds_seq,$a,3);
			#Alanine codons
				   if("$cds_codon" eq "GCA") {$GCA_count++;}
				elsif("$cds_codon" eq "GCC") {$GCC_count++;}
				elsif("$cds_codon" eq "GCG") {$GCG_count++;}
				elsif("$cds_codon" eq "GCT") {$GCT_count++;}
			#arginine codons
				elsif("$cds_codon" eq "CGA") {$CGA_count++;}
				elsif("$cds_codon" eq "CGC") {$CGC_count++;}
				elsif("$cds_codon" eq "CGG") {$CGG_count++;}
				elsif("$cds_codon" eq "CGT") {$CGT_count++;}
				elsif("$cds_codon" eq "AGA") {$AGA_count++;}
				elsif("$cds_codon" eq "AGG") {$AGG_count++;}
			#Asparagine	
				elsif("$cds_codon" eq "AAC") {$AAC_count++;}
				elsif("$cds_codon" eq "AAT") {$AAT_count++;}
			#Aspartic acid
				elsif("$cds_codon" eq "GAC") {$GAC_count++;}
				elsif("$cds_codon" eq "GAT") {$GAT_count++;}
			#Cysteine
				elsif("$cds_codon" eq "TGC") {$TGC_count++;}
				elsif("$cds_codon" eq "TGT") {$TGT_count++;}
			#Glutamic acid
				elsif("$cds_codon" eq "GAA") {$GAA_count++;}
				elsif("$cds_codon" eq "GAG") {$GAG_count++;}
			#Glutamine
				elsif("$cds_codon" eq "CAA") {$CAA_count++;}
				elsif("$cds_codon" eq "CAG") {$CAG_count++;}
			#Glycine
				elsif("$cds_codon" eq "GGA") {$GGA_count++;}
				elsif("$cds_codon" eq "GGC") {$GGC_count++;}
				elsif("$cds_codon" eq "GGG") {$GGG_count++;}
				elsif("$cds_codon" eq "GGT") {$GGT_count++;}
			#Histidine
				elsif("$cds_codon" eq "CAC") {$CAC_count++;}
				elsif("$cds_codon" eq "CAT") {$CAT_count++;}
			#Isoleucine
				elsif("$cds_codon" eq "ATA") {$ATA_count++;}
				elsif("$cds_codon" eq "ATC") {$ATC_count++;}
				elsif("$cds_codon" eq "ATT") {$ATT_count++;}
			#Leucine
				elsif("$cds_codon" eq "TTA") {$TTA_count++;}
				elsif("$cds_codon" eq "TTG") {$TTG_count++;}
				elsif("$cds_codon" eq "CTA") {$CTA_count++;}
				elsif("$cds_codon" eq "CTC") {$CTC_count++;}
				elsif("$cds_codon" eq "CTG") {$CTG_count++;}
				elsif("$cds_codon" eq "CTT") {$CTT_count++;}
			#Lyisine
				elsif("$cds_codon" eq "AAA") {$AAA_count++;}
				elsif("$cds_codon" eq "AAG") {$AAG_count++;}
			#Methionine
				elsif("$cds_codon" eq "ATG") {$ATG_count++;}
			#Phenyl alanine 
				elsif("$cds_codon" eq "TTC") {$TTC_count++;}
				elsif("$cds_codon" eq "TTT") {$TTT_count++;}
			#Proline
				elsif("$cds_codon" eq "CCA") {$CCA_count++;}
				elsif("$cds_codon" eq "CCC") {$CCC_count++;}
				elsif("$cds_codon" eq "CCG") {$CCG_count++;}
				elsif("$cds_codon" eq "CCT") {$CCT_count++;}
			#Serine
				elsif("$cds_codon" eq "TCA") {$TCA_count++;}
				elsif("$cds_codon" eq "TCC") {$TCC_count++;}
				elsif("$cds_codon" eq "TCG") {$TCG_count++;}
				elsif("$cds_codon" eq "TCT") {$TCT_count++;}
				elsif("$cds_codon" eq "AGC") {$AGC_count++;}
				elsif("$cds_codon" eq "AGT") {$AGT_count++;}
			#Threonine
				elsif("$cds_codon" eq "ACA") {$ACA_count++;}
				elsif("$cds_codon" eq "ACC") {$ACC_count++;}
				elsif("$cds_codon" eq "ACG") {$ACG_count++;}
				elsif("$cds_codon" eq "ACT") {$ACT_count++;}
			#Tryptophan
				elsif("$cds_codon" eq "TGG") {$TGG_count++;}
			#Tyrosine
				elsif("$cds_codon" eq "TAC") {$TAC_count++;}
				elsif("$cds_codon" eq "TAT") {$TAT_count++;}
			#Valine
				elsif("$cds_codon" eq "GTA") {$GTA_count++;}
				elsif("$cds_codon" eq "GTC") {$GTC_count++;}
				elsif("$cds_codon" eq "GTG") {$GTG_count++;}
				elsif("$cds_codon" eq "GTT") {$GTT_count++;}
			#stop
				elsif("$cds_codon" eq "TAA") {$TAA_count++;}
				elsif("$cds_codon" eq "TAG") {$TAG_count++;}
				elsif("$cds_codon" eq "TGA") {$TGA_count++;}

				}
			} ##end of if(($cds_len%3) eq 0)#
			else
			{
			print"CDS sequence contains partial codons  $line22\n";
			}
		}
	}##end of foreach my $i(812..814)#$#file)

	my $total_codon_count=$total_seq_length/3; 	
	##Alanine
	my $total_alanine_codon_count=$GCA_count+$GCC_count+$GCG_count+$GCT_count;
	my $GCA_freq=($GCA_count)/$total_alanine_codon_count;
	my $GCC_freq=($GCC_count)/$total_alanine_codon_count;
	my $GCG_freq=($GCG_count)/$total_alanine_codon_count;
	my $GCT_freq=($GCT_count)/$total_alanine_codon_count;

	##Arginine
	my $total_arginine_codon_count=$CGA_count+$CGC_count+$CGG_count+$CGT_count+$AGA_count+$AGG_count;
	my $CGA_freq=($CGA_count)/$total_arginine_codon_count;
	my $CGC_freq=($CGC_count)/$total_arginine_codon_count;
	my $CGG_freq=($CGG_count)/$total_arginine_codon_count;
	my $CGT_freq=($CGT_count)/$total_arginine_codon_count;
	my $AGA_freq=($AGA_count)/$total_arginine_codon_count;
	my $AGG_freq=($AGG_count)/$total_arginine_codon_count;
	##Asparagine
	my $total_asparagine_codon_count=$AAC_count+$AAT_count;
	my $AAC_freq=($AAC_count)/$total_asparagine_codon_count;
	my $AAT_freq=($AAT_count)/$total_asparagine_codon_count;
	##Aspartic acid
	my $total_aspartic_acid_codon_count=$GAC_count+$GAT_count;
	my $GAC_freq=($GAC_count)/$total_aspartic_acid_codon_count;
	my $GAT_freq=($GAT_count)/$total_aspartic_acid_codon_count;
	##Cysteine codons
	my $total_cysteine_codon_count=$TGC_count+$TGT_count;
	my $TGC_freq=($TGC_count)/$total_cysteine_codon_count;
	my $TGT_freq=($TGT_count)/$total_cysteine_codon_count;
	###Glutamic Acid
	my $total_glutamic_acid_codon_count=$GAA_count+$GAG_count;
	my $GAA_freq=($GAA_count)/$total_glutamic_acid_codon_count;
	my $GAG_freq=($GAG_count)/$total_glutamic_acid_codon_count;
	##Glutamine
	my $total_glutamine_codon_count=$CAA_count+$CAG_count;
	my $CAA_freq=($CAA_count)/$total_glutamine_codon_count;
	my $CAG_freq=($CAG_count)/$total_glutamine_codon_count;
	###Glycine
	my $total_glycine_codon_count=$GGA_count+$GGC_count+$GGG_count+$GGT_count;
	my $GGA_freq=($GGA_count)/$total_glycine_codon_count;
	my $GGC_freq=($GGC_count)/$total_glycine_codon_count;
	my $GGG_freq=($GGG_count)/$total_glycine_codon_count;
	my $GGT_freq=($GGT_count)/$total_glycine_codon_count;
	##Histidine
	my $total_histidine_codon_count=$CAC_count+$CAT_count;
	my $CAC_freq=($CAC_count)/$total_histidine_codon_count;
	my $CAT_freq=($CAT_count)/$total_histidine_codon_count;
	##Isoleucine
	my $total_isoleucine_codon_count=$ATA_count+$ATC_count+$ATT_count;
	my $ATA_freq=($ATA_count)/$total_isoleucine_codon_count;
	my $ATC_freq=($ATC_count)/$total_isoleucine_codon_count;
	my $ATT_freq=($ATT_count)/$total_isoleucine_codon_count;
	##Leucine codons
	my $total_leucine_codon_count=$TTA_count+$TTG_count+$CTA_count+$CTC_count+$CTG_count+$CTT_count;
	my $TTA_freq=($TTA_count)/$total_leucine_codon_count;
	my $TTG_freq=($TTG_count)/$total_leucine_codon_count;
	my $CTA_freq=($CTA_count)/$total_leucine_codon_count;
	my $CTC_freq=($CTC_count)/$total_leucine_codon_count;
	my $CTG_freq=($CTG_count)/$total_leucine_codon_count;
	my $CTT_freq=($CTT_count)/$total_leucine_codon_count;
	##Lysine
	my $total_lysine_codon_count=$AAA_count+$AAG_count;
	my $AAA_freq=($AAA_count)/$total_lysine_codon_count;
	my $AAG_freq=($AAG_count)/$total_lysine_codon_count;
	##Methionine
	my $total_methionine_codon_count=$ATG_count;
	my $ATG_freq=($ATG_count)/$total_methionine_codon_count;
	##Phenylalanine codons
	my $total_phenylalanine_codon_count=$TTC_count+$TTT_count;
	my $TTC_freq=($TTC_count)/$total_phenylalanine_codon_count;
	my $TTT_freq=($TTT_count)/$total_phenylalanine_codon_count;
	##Proline
	my $total_proline_codon_count=$CCA_count+$CCC_count+$CCG_count+$CCT_count;
	my $CCA_freq=($CCA_count)/$total_proline_codon_count;
	my $CCC_freq=($CCC_count)/$total_proline_codon_count;
	my $CCG_freq=($CCG_count)/$total_proline_codon_count;
	my $CCT_freq=($CCT_count)/$total_proline_codon_count;
	##Serine codons
	my $total_serine_codon_count=$TCA_count+$TCC_count+$TCG_count+$TCT_count+$AGC_count+$AGT_count;
	my $TCA_freq=($TCA_count)/$total_serine_codon_count;
	my $TCC_freq=($TCC_count)/$total_serine_codon_count;
	my $TCG_freq=($TCG_count)/$total_serine_codon_count;
	my $TCT_freq=($TCT_count)/$total_serine_codon_count;
	my $AGC_freq=($AGC_count)/$total_serine_codon_count;
	my $AGT_freq=($AGT_count)/$total_serine_codon_count;
	##Threonine
	my $total_threonine_codon_count=$ACA_count+$ACC_count+$ACG_count+$ACT_count;
	my $ACA_freq=($ACA_count)/$total_threonine_codon_count;
	my $ACC_freq=($ACC_count)/$total_threonine_codon_count;
	my $ACG_freq=($ACG_count)/$total_threonine_codon_count;
	my $ACT_freq=($ACT_count)/$total_threonine_codon_count;
	##Tryptophan codon
	my $total_tryptophan_codon_count=$TGG_count;
	my $TGG_freq=($TGG_count)/$total_tryptophan_codon_count;
	###Tyrosine codons
	my $total_tyrosine_codon_count=$TAC_count+$TAT_count;
	my $TAC_freq=($TAC_count)/$total_tyrosine_codon_count;
	my $TAT_freq=($TAT_count)/$total_tyrosine_codon_count;
	#valine
	my $total_valine_codon_count=$GTA_count+$GTC_count+$GTG_count+$GTT_count;
	my $GTA_freq=($GTA_count)/$total_valine_codon_count;
	my $GTC_freq=($GTC_count)/$total_valine_codon_count;
	my $GTG_freq=($GTG_count)/$total_valine_codon_count;
	my $GTT_freq=($GTT_count)/$total_valine_codon_count;
	
	#print FH "codon_count\t$GCA_count\t$GCC_count\t$GCG_count\t$GCT_count\t$CGA_count\t$CGC_count\t$CGG_count\t$CGT_count\t$AGA_count\t$AGG_count\t$AAC_count\t$AAT_count\t$GAC_count\t$GAT_count\t$TGC_count\t$TGT_count\t$GAA_count\t$GAG_count\t$CAA_count\t$CAG_count\t$GGA_count\t$GGC_count\t$GGG_count\t$GGT_count\t$CAC_count\t$CAT_count\t$ATA_count\t$ATC_count\t$ATT_count\t$TTA_count\t$TTG_count\t$CTA_count\t$CTC_count\t$CTG_count\t$CTT_count\t$AAA_count\t$AAG_count\t$ATG_count\t$TTC_count\t$TTT_count\t$CCA_count\t$CCC_count\t$CCG_count\t$CCT_count\t$TCA_count\t$TCC_count\t$TCG_count\t$TCT_count\t$AGC_count\t$AGT_count\t$ACA_count\t$ACC_count\t$ACG_count\t$ACT_count\t$TGG_count\t$TAC_count\t$TAT_count\t$GTA_count\t$GTC_count\t$GTG_count\t$GTT_count\n";
	
	print  FH "$filename\t$GCA_freq\t$GCC_freq\t$GCG_freq\t$GCT_freq\t$CGA_freq\t$CGC_freq\t$CGG_freq\t$CGT_freq\t$AGA_freq\t$AGG_freq\t$AAC_freq\t$AAT_freq\t$GAC_freq\t$GAT_freq\t$TGC_freq\t$TGT_freq\t$GAA_freq\t$GAG_freq\t$CAA_freq\t$CAG_freq\t$GGA_freq\t$GGC_freq\t$GGG_freq\t$GGT_freq\t$CAC_freq\t$CAT_freq\t$ATA_freq\t$ATC_freq\t$ATT_freq\t$TTA_freq\t$TTG_freq\t$CTA_freq\t$CTC_freq\t$CTG_freq\t$CTT_freq\t$AAA_freq\t$AAG_freq\t$ATG_freq\t$TTC_freq\t$TTT_freq\t$CCA_freq\t$CCC_freq\t$CCG_freq\t$CCT_freq\t$TCA_freq\t$TCC_freq\t$TCG_freq\t$TCT_freq\t$AGC_freq\t$AGT_freq\t$ACA_freq\t$ACC_freq\t$ACG_freq\t$ACT_freq\t$TGG_freq\t$TAC_freq\t$TAT_freq\t$GTA_freq\t$GTC_freq\t$GTG_freq\t$GTT_freq\n";
