# Supplementary material for: Determinants of associations between codon and amino acid usage patterns of microbial communities and the environment inferred based on a cross-biome metagenomic analysis
Source: NPJ Biofilms Microbiomes. 2023 Jan 24;9:5. doi: 10.1038/s41522-023-00372-w (PMC9873608; doi:10.1038/s41522-023-00372-w)
Supplement: Supplementary file 3 — Supplementary software [file 41522_2023_372_MOESM3_ESM.zip › Supplementary_softwares/corrected_spearman_rho_withPvalues_Fast.pl]

#!/usr/bin/perl-w
##This program uses perl module Statistics::R to call r function within the code, this module is intalled in conda environment venv
##So conda environment venv shoild be loaded first before running this code
##to load conda venv type: 'export PATH=/tamir1/arup/anaconda3/bin:$PATH'  then 'source activate venv'
#

use strict;
use warnings;
use Statistics::R;
#my $filename1="euclidian_distance_synCUFs_REAL_522samples_water.txt";
#my $filename2="euclidian_distance_GO_Proportion_CC_522samples_water.txt";
my $filename1="$ARGV[0]";
my $filename2="$ARGV[1]";
my $outfile="correlation_basedon_"."$filename1"."_$filename2";
$outfile=~s/euclidian_distance_//g; $outfile=~s/_422samples//g;$outfile=~s/\.txt//g;
print "\n\n$outfile\n";
open (FH,">$outfile.txt");
print FH "Number\tFiles_considered\tCorrelation_type\trho\tP-value\n";
my @val1=(); my @val2=();
open (F1,"$filename1");
open (F2,"$filename2");
<F1>; <F2>; #Remove first line
my $count=0; my $cc=0;
	while (my $line = <F1>)
	{
	$cc++;
	chomp $line;
	my $line2=<F2>; chomp $line2;
	my @values1=split(/\t/,$line);
	my @values2=split(/\t/,$line2);
	$values1[0]=~s/_.*//g; $values1[1]=~s/_.*//g;
	$values2[0]=~s/_.*//g; $values2[1]=~s/_.*//g;
	#print FH "1\t$line\n2\t$line2\n";
		if(("$values1[0]" eq "$values2[0]") && ("$values1[1]" eq "$values2[1]")) ##Check whether the gene/protein ids in the two test files are same
		{
			if(($values1[2]=~/\d/) && ($values2[2]=~/\d/))##Discard non digit values
			{
			$count++;
			push(@val1,$values1[2]); ##values[2] for dcbs
			push(@val2,$values2[2]); ##values[5] for redundancy
			}
		}
		else {print "no match in ids between the files $cc\n";
		}
	}
#}
my ($corr)=get_correlation(\@val1,\@val2);
#print "corr\t$corr\n";
my $df=$count-2;##Degrees of freeedom
my $t_value=($corr*(sqrt($count-2)))/sqrt(1-($corr*$corr));
my $R = Statistics::R->new();
$R->set('x',$t_value);
$R->set('y',$df);
$R->run( q` p = 2*pt(-abs(x), y)`);
my $p_value=$R->get('p');
print FH "$count\tcorrelation between $filename1 and $filename2 \tSpearman\trho=$corr\tP-value=$p_value\n";
#print FH "$id\t$count\t$corr\t$p_value\n";
sub get_correlation
{
my ($v1,$v2)=@_;
my @val1=@{$v1};
my @val2=@{$v2};
#print "@val1\n@val2\n";
my @rank_val1=sort{$b <=> $a}@val1;
my @rank_val2=sort{$b <=> $a}@val2;
#print FH "@rank_val1\n@rank_val2\n";
	my %hash_rank_val1=();
	my %hash_rank_val2=();
	my %hash_rank_val_low1=();
	my %hash_rank_val_low2=();
#print	 "subroutine\n";
	foreach my $i(0..$#rank_val1)
	{
	my $pos=$i+1;
		if(exists $hash_rank_val1{"$rank_val1[$i]"})
		{
		my $abc=$hash_rank_val1{"$rank_val1[$i]"};
		$abc++;
		$hash_rank_val1{"$rank_val1[$i]"}="$abc"	
		}
		else
		{
		$hash_rank_val_low1{"$rank_val1[$i]"}="$pos";
		$hash_rank_val1{"$rank_val1[$i]"}="$pos";
		}
	}
	foreach my $j(0..$#rank_val2)
	{
	my $pos=$j+1;
		if(exists $hash_rank_val2{"$rank_val2[$j]"})
		{
		my $bcd=$hash_rank_val2{"$rank_val2[$j]"};
                $bcd++;
                $hash_rank_val2{"$rank_val2[$j]"}="$bcd"
                }
                else
                {
		$hash_rank_val_low2{"$rank_val2[$j]"}="$pos";
                $hash_rank_val2{"$rank_val2[$j]"}="$pos";
                }
	}
	
##print "sorting values done\n";
	#print FH "@rank_val1\n@rank_val2\n";
	my $sum_sqr_dif=0;my $sample_size=0;
	my @rank1=();my @rank2=();
		foreach my $m(0..$#val1)
		{
##print "$m\n";
	#print FH "$codons[$m]\t$val1[$m]\t$val2[$m]\n";
		$sample_size++;
		my $rak1=""; my $rak2="";my @rak_val1;my @rak_val2;
			if((exists $hash_rank_val_low1{"$val1[$m]"}) && (exists $hash_rank_val1{"$val1[$m]"}) && ($hash_rank_val_low2{"$val2[$m]"}) && (exists $hash_rank_val2{"$val2[$m]"}))
			{
			#@rak_val1=split(/\;/,$hash_rank_val1{"$val1[$m]"});
			#@rak_val2=split(/\;/,$hash_rank_val2{"$val2[$m]"});	
			$rak1=($hash_rank_val_low1{"$val1[$m]"}+$hash_rank_val1{"$val1[$m]"})/2;
	        	$rak2=($hash_rank_val_low2{"$val2[$m]"}+$hash_rank_val2{"$val2[$m]"})/2;
	##print FH "V1:$val1[$m]\t$hash_rank_val_low1{$val1[$m]}\t$hash_rank_val1{$val1[$m]}\t$rak1\n";
        ##print FH "V2:$val2[$m]\t$hash_rank_val_low2{$val2[$m]}\t$hash_rank_val2{$val2[$m]}\t$rak2\n";
	        	}
			else
			{
			print FH "cannot find rank for $val1[$m] or $val2[$m]\n";
			exit;
			}
		push (@rank1,$rak1);
		push (@rank2,$rak2);
		}
	##print "ranking done\n";
	my $avg_x=average(\@rank1);
	my $avg_y=average(\@rank2);
	##print "average done\n";
	#print "R1:@rank1\nAR1:$avg_x\tR2:@rank2\tAR2:$avg_y\n";
	my $sum_1_2=0;my $sum_sqr_1st=0;my $sum_sqr_2nd=0;
		foreach $b(0..$#rank1)
		{
		my $first_term=$rank1[$b]-$avg_x;
		my $second_term=$rank2[$b]-$avg_y;
		my $fisrt_second=$first_term*$second_term;
	#print "$first_term\t$second_term\t$fisrt_second\n";
		$sum_1_2+=$fisrt_second;
		my $sqr_fisrt_term=$first_term*$first_term;
		my $sqr_second_term=$second_term*$second_term;
		$sum_sqr_1st+=$sqr_fisrt_term;
		$sum_sqr_2nd+=$sqr_second_term;
		}
	#print "second loop done\n";
	#print "sum_sqr_f_1st:$sum_sqr_1st\nsum_sqr_2nd:$sum_sqr_2nd\n";
	my $denom=sqrt($sum_sqr_1st*$sum_sqr_2nd);
	#print "sum_1_2:$sum_1_2\nDenome:$denom\n";
	my $rho=$sum_1_2/$denom;
	return($rho)
}
	#print FH "$filename\t$count\t$rho\n";
	#}
sub average
{
	my ($aa)=@_;
	my @values=@{$aa};
	my $count=0;my $sum=0;
	foreach (@values){$count++;$sum+=$_;}
	my $avg=$sum/$count;
	return($avg);
}	
