# Supplementary material for: Determinants of associations between codon and amino acid usage patterns of microbial communities and the environment inferred based on a cross-biome metagenomic analysis
Source: NPJ Biofilms Microbiomes. 2023 Jan 24;9:5. doi: 10.1038/s41522-023-00372-w (PMC9873608; doi:10.1038/s41522-023-00372-w)
Supplement: Supplementary file 3 — Supplementary software [file 41522_2023_372_MOESM3_ESM.zip › Supplementary_softwares/find_distance_between_clusters.pl]

#!/usr/bin/perl -w
use List::Util qw/shuffle/;
use strict;
use warnings;
#this per program is written to find distancw between clusters for permutation test i.e. for Clustering Index (CI) 
my $dir="/tamir1/arup/NEW_422_SAMPLES/SHUFFLED_TEST_Sep2021";
my $filename="euclidian_distance_synCUFs_REAL_422_samples.txt";
$filename=~s/\.txt//g;
##output file

#my @sample_names=split(/\;/,$sample_name);
#foreach $a(2..3)#$#sample_names)
#{ 
my $group_to_be_considered=$ARGV[0];
	(my $group_name=$group_to_be_considered)=~s/ //g;
	print "$group_to_be_considered\n";
	open (FH,">$dir/Results_synCUFs_REAL_422_$group_name.txt");
	print FH "Filenamet\tCount_same_group\tAvg_samegroup_eucledian_distance\tCount_different_group\tAvg_differentgroup_eucledian_distance\tratio\n";
	
	my $real_value=find_eudistance_ratio_same_diff_group(\$filename,\$group_to_be_considered);
	my $P_values=0;my $count=0;
	foreach my $iteration(1..100)
	{
	my $filename11="Random_synCUFs_REAL_422_$group_name\_I$iteration";
	create_random_dataset(\$filename,\$iteration,\$filename11);
	}
	##print "working on $filename11\n";
	foreach my $iteration(1..100)
        {
	my $filename11="Random_synCUFs_REAL_422_$group_name\_I$iteration";
	my $random_value=find_eudistance_ratio_same_diff_group(\$filename11,\$group_to_be_considered);
		if($random_value<$real_value){$P_values++;}
		$count++;	
		#if($random_value !=0)
		#{
		#push(@random_values,$random_value);
		#}
	}
	my $empirical_P_values=($P_values/$count);
	print FH "$filename\t$real_value\t$P_values\t$count\t$empirical_P_values\n";	
 	#my $random_dataset_number=scalar(@random_values);
	#my ($avg_random,$sd_random)=standard_deviation(\@random_values);
	#my $z_score=($real_value-$avg_random)/$sd_random;
	#print FH "Z-score\tfilename\treal_value\trandom_dataset_number\tavg_random\tsd_random\tz_score\n";
	#print FH "Z-score\t$filename\t$real_value\t$random_dataset_number\t$avg_random\t$sd_random\t$z_score\n";
	#print FH "@random_values\n";
#}
sub find_eudistance_ratio_same_diff_group
{
my $sum_samegroup_eucledian_distance=0;
my $sum_diffgroup_eucledian_distance=0;
my $count1=0; my $count2=0;
	my ($abc,$bcd)=@_;
	my $myfilename=${$abc};
	my $group_to_be_considered=${$bcd};
	open (F1,"$dir/$myfilename.txt"); 
	my @file1=<F1>; close F1; chomp @file1;
	print "working on $myfilename\n";
	print "$group_to_be_considered\n";
		foreach my $i(1..$#file1)
		{
		my @line1=split(/\t/,$file1[$i]);
			if(("$line1[3]" eq "$group_to_be_considered") && ("$line1[5]" eq "same"))
			{
#print "$file1[$i]\n";
			$count1++;
			$sum_samegroup_eucledian_distance+=$line1[2];
			}
			elsif((("$line1[3]" eq "$group_to_be_considered") || ("$line1[4]" eq "$group_to_be_considered")) && ("$line1[5]" eq "different"))
			{
			$count2++;
			#print FH "$file1[$i]\n";
			$sum_diffgroup_eucledian_distance+=$line1[2];
			}
		}
	my $avg1=0; my $avg2=0;
	if($count1>0)
	{	
	$avg1=$sum_samegroup_eucledian_distance/$count1;
	}
	if($count2>0)
	{
	$avg2=$sum_diffgroup_eucledian_distance/$count2;
	}
	my $value=$avg1/$avg2;
	#print "$avg1\t$avg2\t$value\n";
	print FH "$myfilename\t$count1\t$avg1\t$count2\t$avg2\t$value\n";
	return($value);
}
##CREAT RANDOM DATASET
sub create_random_dataset
{
print "ok\n";
        my ($abc,$bcd,$cde)=@_;
        my $myfile=${$abc};
	my $iteration=${$bcd};
	my $random_file=${$cde};
        open (F1,"$dir/$myfile.txt")||print "no such file $filename\n";
        my @file1=<F1>; close F1; chomp @file1;

open (FFH,">$dir/$random_file.txt");
print FFH "$file1[0]\n";

my @first_column=();
my @second_column=();
	foreach my$i(1..$#file1)
	{
	my @line1=split(/\t/,$file1[$i]);
	push(@first_column,$line1[3]);
	push(@second_column,$line1[4]);
	}
#print FH "@second_column\n";
my @shuffled_first_column=shuffle(@first_column);
my @shuffled_second_column=shuffle(@second_column);

	foreach my $i(1..$#file1)
	{

	my @line1=split(/\t/,$file1[$i]);

	##chosose one element from shulffled first column randomly
	
	my $random_number_first=int(rand(scalar(@shuffled_first_column)));
##print "$random_number_first\n";
		
	##chosose one element from shulffled second column randomly
	
	my $random_number_second=int(rand(scalar(@shuffled_second_column)));
##print "$random_number_second\n\n";
	
	my $rand_element_first_column=$shuffled_first_column[$random_number_first];
	my $random_element_second_clumn=$shuffled_second_column[$random_number_second];
	my $type="";
		if("$rand_element_first_column" eq "$random_element_second_clumn")
		{
		$type="same";
		}
		elsif("$rand_element_first_column" ne "$random_element_second_clumn")
        	{
       		$type="different";
        	} 
	print FFH "$line1[0]\t$line1[1]\t$line1[2]\t$rand_element_first_column\t$random_element_second_clumn\t$type\n";
	}
close FFH;

#find_eudistance_ratio_same_diff_group(\$filename11);
}
sub standard_deviation
        {
        my ($values)=@_;
        my @values=@{$values};
        my $sum=0;my $count=0;
                foreach (@values)
                {
                $sum+=$_;$count++;
                }
        my $mean=($sum/$count);
        my $total=0;
                foreach(@values)
                {
                my $a=($_-$mean); my $b=$a*$a;
                $total+=$b;
                }
        my $std=sqrt($total/($count-1));
        #my $stderror=$sd/sqrt($count);
        return($mean,$std);
        }
