# Supplementary material for: Determinants of associations between codon and amino acid usage patterns of microbial communities and the environment inferred based on a cross-biome metagenomic analysis
Source: NPJ Biofilms Microbiomes. 2023 Jan 24;9:5. doi: 10.1038/s41522-023-00372-w (PMC9873608; doi:10.1038/s41522-023-00372-w)
Supplement: Supplementary file 3 — Supplementary software [file 41522_2023_372_MOESM3_ESM.zip › Supplementary_softwares/GC_content_distance_bycombination.pl]

#!/usr/bin/perl-w
#use List::Util qw(first);
use strict;
use warnings;
my $dir=".";
#my $filename="CodFreq_03_06_2021_shuffled_Maingroups_set16";
my $filename="$ARGV[0]";
open (FH,">$dir/GC_distance_$filename.txt");
print FH "Sample1\tSample2\tGC-distance\tSample1_type\tSample2_type\tOverall_type\n";
my $input_file="$dir/$filename.txt";
open (F1,"$input_file");
my @file1=<F1>;close F1; chomp @file1;
my $id=`cut -f1 $input_file`;
#print "$id\n";
$id=~s/genes.*//g;
my @ids=split(/\n/,$id);
shift @ids;
my $strings = [@ids];
sub combine;
my @line=split(/\t/,$file1[0]);
my @codons=();
foreach my $i(0..$#line)
{
push(@codons,$line[$i]);
}
###foreach (@codons){print "$_\n";}
for (combine $strings, 2)
{
my @combination_pairs=@$_;
my $id1=$combination_pairs[0];
my $id2=$combination_pairs[1];
print "$id1\t$id2\n";
my @line=split(/\t/,$file1[0]);
	foreach my $i(0..$#file1)
	{
		if($file1[$i]=~/^$id1/)# && ($file1[$i]=~/^$id1/))
		{
	   		foreach my $j(0..$#file1)
	   		{
				if(($file1[$j]=~/^$id2/))# && ($file1[$j]=~/MGYA/))
				{
				my @line1=split(/\t/,$file1[$i]);
				my @line2=split(/\t/,$file1[$j]);
print "$id1\t$id2\n"; 
				my $GC_distance=abs($line1[1]-$line2[1]);
				
				my $type="";
				if("$line1[-3]" eq "$line2[-3]"){$type="same";}
				elsif("$line1[-3]" ne "$line2[-3]"){$type="different";}
				print FH "$id1\t$id2\t$GC_distance\t$line1[-3]\t$line2[-3]\t$type\n";
				}
			}
		}
	}
}
sub combine {

  my ($list, $n) = @_;
  die "Insufficient list members" if $n > @$list;

  return map [$_], @$list if $n <= 1;

  my @comb;

  for (my $i = 0; $i+$n <= @$list; ++$i) {
    my $val  = $list->[$i];
    my @rest = @$list[$i+1..$#$list];
    push @comb, [$val, @$_] for combine \@rest, $n-1;
  }

  return @comb;
}
