# Supplementary material for: Determinants of associations between codon and amino acid usage patterns of microbial communities and the environment inferred based on a cross-biome metagenomic analysis
Source: NPJ Biofilms Microbiomes. 2023 Jan 24;9:5. doi: 10.1038/s41522-023-00372-w (PMC9873608; doi:10.1038/s41522-023-00372-w)
Supplement: Supplementary file 3 — Supplementary software [file 41522_2023_372_MOESM3_ESM.zip › Supplementary_softwares/Pairwise_Anosim_NMDA_AminoAcid.pl]

#!/usr/bin/perl -w

#This program uses perl module Statistics::R to call r function within the code, this module is intalled in conda environment venv
##So conda environment venv shoild be loaded first before running this code
##to load conda venv type: 'export PATH=/tamir1/arup/anaconda/bin:$PATH'  then 'source activate venv'

use Statistics::R;
use strict; use warnings;
my $R = Statistics::R->new();

$R->run(q`library (vegan)`);

#print "$input_file\n";
open (F1,"main_groups.txt");
my @file1=<F1>; close F1; chomp @file1;
#my $filename="CodFreq_03_06_2021_shuffled_522groups_set1";
my $filename=$ARGV[0];
$filename=~s/\.txt//g;
open (F2,"$filename.txt");
my @file2=<F2>; close F2; chomp @file2;
#$filename=~s/
my @ids=();
foreach my $a(0..$#file1)
{
push(@ids,$file1[$a]);
}
my $strings = [@ids];
sub combine;

for (combine $strings, 2)
{
my @combination_pairs=@$_;
my $id1=$combination_pairs[0];
my $id2=$combination_pairs[1];
print "$id1\t$id2\n";
my $count1=0; my $count2=0;
my $output="$filename"."_$id1"."_"."$id2".".txt";
open (FH,">$output");
print FH "$file2[0]\n";
	foreach my $i(0..$#file2)
	{
	my @line=split(/\t/,$file2[$i]);
		if("$line[27]" eq "$id1") 
		{
		$count1++;
		print FH "$file2[$i]\n";
		}
		elsif("$line[27]" eq "$id2")
		{
		print FH "$file2[$i]\n";
		$count2++;
		}
	}
my $total=$count1+$count2;
close FH;
#my $input_file="$output";
my $output_file="$filename"."_$id1"."_"."$id2"."_anosim_resulsts_Bray";
open (FH2,">$output_file.txt");
print FH2 "Anosim resulsts between group $id1 and group $id2\n";
print FH2 "Total number of samples=$total\n";
print FH2 "Number of samples in group $id1=$count1 and group $id2=$count2 respectively\n";
my $out=anosim(\$output);
print FH2 "$out\n";
close FH2;
#NMDS(\$output,\$output_file);
}


sub anosim{
my ($a)=@_;
my $input_file=${$a};;
print "$input_file\n";
$R->run(qq`pc <- read.delim("$input_file", header=T, comment.char="#")`);

$R->run(q`data=pc[,c(4:23)]`);
$R->run(q`m_data=as.matrix(data)`);
$R->run(q`ano = anosim(m_data, pc$type, distance = "bray", permutations = 10000)`);

my $out = $R->run(q`print(ano)`);
#system ("rm $input_file"); 
return($out);
}

sub NMDS {
my ($a,$b)=@_;
my $input_file=${$a};
my $outfile=${$b};
$R->run(qq`pc <- read.delim("$input_file", header=T, comment.char="#")`);

$R->run(q`data=pc[,c(4:23)]`);
$R->run(q`m_data=as.matrix(data)`);
$input_file=~s/\.txt//g;
$R->run(q`nmds = metaMDS(m_data, distance = "euclidean")`);
$R->run(q`data.scores = as.data.frame(scores(nmds))`);

$R->run(q`data.scores$Sample = pc[,1]`);
$R->run(q`data.scores$First = pc$type`);
$R->run(q`data.scores$Second= pc$Second_layer_classification`);
$R->run(q`library(ggplot2)`);

$R->run(q`par(mfrow=c(1,1),omi=c(0.1,0.1,0.1,0.1),mgp=c(1.8,0.6,0),mar=c(2,2.0,2.5,0.5))`);
#
$R->run(qq`jpeg("$outfile.jpg", width=400, height=300,units="mm",bg="white",res=300,pointsize = 12)`);
#
$R->run(q`ggplot(data.scores, aes(x = NMDS1, y = NMDS2)) + 
  geom_point(size = 2, aes( shape = First, colour = First))+ 
  theme(axis.text.y = element_text(colour = "black", size = 12, face = "bold"), 
        axis.text.x = element_text(colour = "black", face = "bold", size = 12), 
        legend.text = element_text(size = 12, face ="bold", colour ="black"), 
        legend.position = "right", axis.title.y = element_text(face = "bold", size = 12), 
        axis.title.x = element_text(face = "bold", size = 12, colour = "black"), 
        legend.title = element_text(size = 12, colour = "black", face = "bold"), 
        panel.background = element_blank(), panel.border = element_rect(colour = "black", fill = NA, size = 0.5),
        legend.key=element_blank())`);
$R->run(q`dev.off()`);
}
#$R->run(qq`xx`);
#+ 
# # labs(x = "NMDS1", colour = "First", y = "NMDS2", shape = "First")  + 
#   #scale_colour_manual(values = c("#009E73", "#E69F00")) 
#
#   xx

sub combine {

  my ($list, $n) = @_;
  die "Insufficient list members" if $n > @$list;

  return map [$_], @$list if $n <= 1;

  my @comb;

  for (my $i = 0; $i+$n <= @$list; ++$i) {
    my $val  = $list->[$i];
    my @rest = @$list[$i+1..$#$list];
    push @comb, [$val, @$_] for combine \@rest, $n-1;
  }
 return @comb;
}
