# Supplementary material for: Determinants of associations between codon and amino acid usage patterns of microbial communities and the environment inferred based on a cross-biome metagenomic analysis
Source: NPJ Biofilms Microbiomes. 2023 Jan 24;9:5. doi: 10.1038/s41522-023-00372-w (PMC9873608; doi:10.1038/s41522-023-00372-w)
Supplement: Supplementary file 3 — Supplementary software [file 41522_2023_372_MOESM3_ESM.zip › Supplementary_softwares/pca_code_R.txt]

##dev.off()
png(file="All_riboseq_uniq_codfreq_reduced_matched.png",width = 160, height = 120, units = "mm", res = 300)
#dev.off()
#png(file="saving_plot2.png",width=600, height=350, units = "mm", res = 300)

options(max.print=5.5E5)
mydata <- read.csv(file="All_riboseq_uniq_codfreq_reduced_matched.csv",head=TRUE)
#summary(mydata)
data<-mydata[,3:63]
names(data)
#summary(data)
mypr=prcomp(data,scale=TRUE,center = TRUE,)

#plot(mypr)
#biplot(mypr,scale=0)
#summary(mypr)
#mypr$x
#head(mypr$x[,1:3])


mydata2=data.frame(mypr$x[,1:3],type=mydata$type)

head(mydata2)

names(mydata2)
cols <- c("water" = "blue", "wastewater" = "brown", "skin" = "red", 
          "Soil" = "yellow","sediment" = "lawngreen","Digestive_system" = "orange","Oral" = "purple")


p<-ggplot(mydata2,aes(x=PC1,y=PC2,col=type,fill=type)) +
  stat_ellipse(aes(x=PC1,y=PC2,fill=type),geom="polygon",col="black",alpha=0.8) + 
  geom_point(aes(x=PC1,y=PC2,fill=type),shape=21,col="black",size=1)+
  scale_color_manual(values = cols)+ #your colors here
  scale_fill_manual(values = cols)

p + labs(fill = "Group")+ ##change legend title
  theme_gray()+
  theme(
    plot.title = element_text(color="red", size=12, face="bold",hjust = 0.5),
    axis.title.x = element_text(color="black", size=10, face="bold"),
    axis.title.y = element_text(color="black", size=10, face="bold"),
    axis.text.y = element_text(color="black", size=10, angle = 0, face="plain",hjust = 0.1),
    axis.text.x = element_text(color="black", size=10, angle = 0, face="plain",hjust = 0.5),
    legend.title = element_text(colour="black", size=12,face="bold"),
    legend.position = c(0.85, 0.75), plot.margin=unit(c(0.1,0.1,0.1,0.1),"cm")) 

dev.off()
