# Supplementary material for: Determinants of associations between codon and amino acid usage patterns of microbial communities and the environment inferred based on a cross-biome metagenomic analysis
Source: NPJ Biofilms Microbiomes. 2023 Jan 24;9:5. doi: 10.1038/s41522-023-00372-w (PMC9873608; doi:10.1038/s41522-023-00372-w)
Supplement: Supplementary file 3 — Supplementary software [file 41522_2023_372_MOESM3_ESM.zip › Supplementary_softwares/Rdensity_plot_fromPerl_forSynCUF.pl]

#!/usr/bin/perl-w
##This program uses perl module Statistics::R to call r function within the code, this module is intalled in conda environment venv
##So conda environment venv shoild be loaded first before running this code
##to load conda venv type: 'export PATH=/tamir1/arup/anaconda/bin:$PATH'  then 'source activate venv'

use strict;
use warnings;
use Statistics::R;
my $R = Statistics::R->new();
open (F1,"main_groups.txt");
my @file1=<F1>; close F1;  chomp @file1;
my $distance_file="bray_distance_Aminoacid_Freq_REAL_422_maingroups.txt";
$distance_file=~s/\.txt//g;
open (F2,"$distance_file.txt");
my @file2=<F2>; close F2; chomp @file2;
#my %labels=();
#my @values=(); my @info=();
foreach my $i(0..$#file1)
{
open (FH,">test_$file1[$i].txt");
print FH "$file2[0]\n";
my @values=(); my @info=();
##print "$file1[$i]\n";
my $count=0;
	foreach my $j(0..$#file2)
	{
	my @line=split(/\t/,$file2[$j]);
		if(("$line[3]" eq "$file1[$i]")|| ("$line[4]" eq "$file1[$i]"))
		{
		print FH "$file2[$j]\n";
			if("$line[5]" eq "same"){$count++;}
##print "ok\n";
		push(@values,$line[2]);
		push(@info,$line[5]);
		}
	}
##print "$i\t$file1[$i]\t$count\n";
	if($count>50)
	{
print "$i\t$file1[$i]\t$count\n";
	my $outfile=$file1[$i]."_$distance_file";
	$outfile=~s/ /_/g;
	my $header=$file1[$i];
	print "$header\n";
####foreach my $i(0..$#values){print FH "$values[$i]\t$info[$i]\n";}
	$R->set('X',\@values);
	$R->set('Y',\@info);
	$R->set('name',"$header");
	$R->run(q`mydata<-data.frame(Distance=X,Group=Y,stringsAsFactors = FALSE)`);
	$R->run(q`options(max.print=999999)`);
	#my $test_file=$R->get('mydata');
	#my @test_file=@{$test_file};
	#foreach (@test_file){print FH "$_\n";}
	$R->run(q`test<-wilcox.test(mydata$Distance~mydata$Group,alternative = "two.sided")`);
	my $out=$R->get('test');
	my @aa=@{$out};
	my $P_value="";
		foreach my $a(0..$#aa)
		{
		####print FH "$aa[$a]\n";
			if($aa[$a]=~/p-value/)
			{
			$P_value.="P"." $aa[$a+1] "."$aa[$a+2]";
			}
		}
	$R->set('P_value',"$P_value");
	#print "$P_value\n";
	$R->run(q`library (ggplot2)`);
	$R->run(q`library (plyr)`); 
	$R->run(q`par(mfrow=c(1,1),omi=c(0.1,0.1,0.1,0.1),mgp=c(1.8,0.6,0),mar=c(2,2.0,2.5,0.5))`);
#
	$R->run(qq`jpeg("$outfile.jpg", width=100, height=80,units="mm",bg="white",res=300,pointsize = 12)`);
	$R->run(qq`mu <- ddply(mydata, "Group", summarise, grp.mean=mean(Distance))`);
	$R->run(qq`p<-ggplot(mydata, aes(x=Distance, fill=Group)) + geom_density(alpha=0.6)`);
	$R->run(q`pg<- ggplot_build(p)`);
	$R->run(q`y_value<-max(pg$data[[1]]$y)`);
	$R->run(q`x_value<-mean(pg$data[[1]]$x)`);
	$R->run(qq`p+geom_vline(data=mu, aes(xintercept=grp.mean, color=Group), linetype="solid") + labs(title=paste(name),x="Distance", y = "Density") + theme_classic() + 
		geom_text(x=x_value,y=y_value, label=paste(P_value)) +
		theme(
		plot.title = element_text(color="black", size=10, face="bold",hjust = 0.5),
                axis.title.x = element_text(color="black", size=10, face="bold",margin = margin(t = 10, r = 10, b = 0, l=0,unit="pt")),
                axis.title.y = element_text(color="black", size=10, face="bold",margin = margin(t = 10, r = 10, b = 0, l=0,unit="pt")),
                axis.text.x = element_text(color="black", size=8, angle = 0, face="bold",hjust = 0.5),
                axis.text.y = element_text(color="black", size=8, angle = 0, face="bold",hjust = 1),
                legend.position = "none", legend.direction = 'vertical', plot.margin=unit(c(0.1,0.1,0.1,0.5),"cm"))`);
	}
}
