# Supplementary material for: Determinants of associations between codon and amino acid usage patterns of microbial communities and the environment inferred based on a cross-biome metagenomic analysis
Source: NPJ Biofilms Microbiomes. 2023 Jan 24;9:5. doi: 10.1038/s41522-023-00372-w (PMC9873608; doi:10.1038/s41522-023-00372-w)
Supplement: Supplementary file 3 — Supplementary software [file 41522_2023_372_MOESM3_ESM.zip › Supplementary_softwares/run_cdd_search.pl]

#!/usr/bin/perl -w
##remember to run the lastest version 
##first install in conda then downloading source code
use strict;
use warnings;
####use File::chdir;
my $dir="/tamir1/arup/CDD_SEARCH"; 
my $dir2="/tamir1/arup/PREDICTED/PROTEIN_FILES";
open (F1,"$dir/list.txt");
my @file1=<F1>; close F1; chomp @file1;
open(FF,">$dir/run_cdd_new.txt");
$a=0;
foreach my $i(0..0)#$#file1)
{
my $run=$file1[$i];
$run=~s/_.*//g;
$a=$i;
#$a++;
	open (FFH,">$dir/run_cdd_$run.pbs");
        	#for(@file2){s/.fastq//g};	
	print FFH "\#\!\/bin\/bash\n";
	print FFH "echo \"executing queue is \$PBS_QUEUE\"\n"; 
        print FFH "echo \"originating queue is \$PBS_O_QUEUE\"\n"; 
        print FFH "echo -n 'Job is running on node '; cat \$PBS_NODEFILE\n"; 
        print FFH "mkdir \/scratch\/arup_panda\/\n"; 
        print FFH "mkdir \/scratch\/arup_panda\/CDD3\/\n"; 
        print FFH "rm -r \/scratch\/arup_panda\/CDD3\/$run\/\n"; 
        print FFH "mkdir \/scratch\/arup_panda\/CDD3\/$run\/\n"; 
        print FFH "cd \/scratch\/arup_panda\/CDD3\/$run\/\n";
	print FFH "cp $dir2/$file1[$i] \.\n"; 	
	print FFH "tar -zxvf $file1[$i]\n";
	my $prt_name="$run\_protein.faa";
	print FFH "$dir/rpsblast -query $prt_name -db /tamir1/arup/CDD_SEARCH/db/Cdd -evalue 0.01 -outfmt 11 -out $run\_sequence.asn\n";
	print FFH "export LD_LIBRARY_PATH=\$LD_LIBRARY_PATH:/tamir1/arup/anaconda/lib\n";
	print FFH "$dir/rpsbproc -i $run\_sequence.asn -o $run\_sequence.out -e 0.01 -m std\n";
	print FFH "cp $run\_sequence.out $dir\n";
	print FFH "cd \/scratch\/arup_panda\/CDD3\/\n";
	print FFH "rm -r $run\n";
	print FF "qsub -q TullerNano -N NDD$a -l mem=3gb,pmem=3gb,vmem=5gb,pvmem=5gb,cput=400:00:00 run_cdd_$run.pbs\n";
} 
