# Supplementary material for: Determinants of associations between codon and amino acid usage patterns of microbial communities and the environment inferred based on a cross-biome metagenomic analysis
Source: NPJ Biofilms Microbiomes. 2023 Jan 24;9:5. doi: 10.1038/s41522-023-00372-w (PMC9873608; doi:10.1038/s41522-023-00372-w)
Supplement: Supplementary file 3 — Supplementary software [file 41522_2023_372_MOESM3_ESM.zip › Supplementary_softwares/run_dishuffle.pl]

#This program is written to run di_nucleotide program
#!/usr/bin/perl -w
use strict;
use warnings;
my $dir2="/tamir1/arup/DI_SHUFFLE/Dinucleotide_sampler_z";
my $dir="/tamir1/arup/PREDICTED/DONE";
my $dir3="/tamir1/arup/PREDICTED/DONE/ARUP_SHUFFLED";
open (FF,"$dir/list.txt");##can be done upto 50 genes now
my @file=<FF>; close FF; chomp @file;
open (FFH,">run_dishuffle_part1.txt");
#open (FFH,">test.txt");
my $a=0; 
foreach my $j(0..$#file)
{
#$file[$j]=~s/^.* //g;
#$file[$j]=~s/\.tar\.gz//g;
$file[$j]=~s/\.faa//g;
print "working on $j\t$file[$j]\n";
#system ("tar -zxvf $file[$j]\_faa.tar.gz");
open (F1,"$dir/$file[$j].faa");
my @file1=<F1>; close F1; chomp @file1;
my $b=0;
my $count=0;
	foreach my $i(0..$#file1)
	{
	#$c++;
        	if($file1[$i]=~/^>/)
        	{
		$count++;
		$file1[$i]=~s/ .*//g;
        	        if(($count==1) || ($count%10000)==0)
                	{
          	        $a++; 
                	#print "ok\n";
                		if(-e "runshuffle_$file[$j]\_part$b.pbs")
				{
				system ("echo \"cp $file[$j]\_shuffled_part$b.txt $dir3\" >> runshuffle_$file[$j]\_part$b.pbs");
				system ("echo \"cd \/scratch\/arup_panda\/ARUP_DDE\" >> runshuffle_$file[$j]\_part$b.pbs");
				system ("echo \"rm -r $file[$j]\_part$b \" >> runshuffle_$file[$j]\_part$b.pbs");
				}	
                	$b++;
			open (FH,">runshuffle_$file[$j]\_part$b.pbs");
			print FH "\#\!\/bin\/bash\n";
			print FH "echo \"executing queue is \$PBS_QUEUE\"\n";
        		print FH "echo \"originating queue is \$PBS_O_QUEUE\"\n";
        		print FH "echo -n 'Job is running on node '; cat \$PBS_NODEFILE\n";
			print FH "mkdir \/scratch\/arup_panda\/\n";
  	      		print FH "mkdir \/scratch\/arup_panda\/ARUP_DDE\/\n";
       		 	print FH "rm -r \/scratch\/arup_panda\/ARUP_DDE\/$file[$j]\_part$b\/\n";
       			print FH "mkdir \/scratch\/arup_panda\/ARUP_DDE\/$file[$j]\_part$b\/\n";
			print FH "cd \/scratch\/arup_panda\/ARUP_DDE\/$file[$j]\_part$b\n";
			print FH "rm $file[$j]\_shuffled_part$b.txt\n";
			print FH "cp $dir2/RanGen.exe \.\n";
			print FFH "qsub -q tamirs3 -N PE$a -l mem=20mb,pmem=20mb,vmem=400mb,pvmem=400mb,cput=5:00:00 runshuffle_$file[$j]\_part$b.pbs\n";
                	}	
		my $seq="";
			my $k=$i+1;
			until(($file1[$k]=~/>/) || ($k>$#file1))
			{
			$seq.=$file1[$k];$k++;
			}
		print FH "echo \"$file1[$i]\" \>\> $file[$j]\_shuffled_part$b.txt\n";
		print FH "\.\/RanGen.exe -k 10 $seq \>\> $file[$j]\_shuffled_part$b.txt 2>err.txt\n";
		}	
		if($i==$#file1)
		{
		print FH "cp $file[$j]\_shuffled_part$b.txt $dir3\n";
		print FH "cd \/scratch\/arup_panda\/ARUP_DDE\/$file[$j]\_part$b\n";
		print FH "rm -r $file[$j]\_part$b\n";
		}
	}
}
