# Supplementary material for: Determinants of associations between codon and amino acid usage patterns of microbial communities and the environment inferred based on a cross-biome metagenomic analysis
Source: NPJ Biofilms Microbiomes. 2023 Jan 24;9:5. doi: 10.1038/s41522-023-00372-w (PMC9873608; doi:10.1038/s41522-023-00372-w)
Supplement: Supplementary file 3 — Supplementary software [file 41522_2023_372_MOESM3_ESM.zip › Supplementary_softwares/run_metagenomic_pipeline.pl]

#!/usr/bin/perl -w
use strict;
use warnings;
my $dir="/tamir1/arup/PREDICTED";
open (F1,"$dir/list_of_metagenomic_run_ids.txt");
#open (F1,"$dir/list_alternative_alternative.txt");
my @file1=<F1>; close F1; chomp @file1;
#$a=0;
open(FF,">run_meta_pipeline.txt");
#foreach my $i(1..1)#$#file1)
foreach my $i(0..0)##$#file1)
{
sleep(5); 
$a=$i;
#my $memory="1g";
my @line=split(/\t/,$file1[$i]);
my $run=$line[0];
$run=~s/_//g;
my $genome=$line[1];
print "$run\n";
our $clear_space="cd \/scratch\/arup_panda\/ARUPM1\/\nrm -r $run\/";
our $clear_space1="cd \/scratch\/arup_panda\/ARUPM1\/\;rm -r $run\/";
open (FH,">$dir/$run\_log_file.txt");
open (FFH,">$dir/run_$run.pbs");
print FFH "\#\!\/bin\/bash\n";
print FFH "echo \"Working on $run\"\n";
print FFH "echo \"executing queue is \$PBS_QUEUE\"\n";
print FFH "echo \"originating queue is \$PBS_O_QUEUE\"\n";
print FFH "echo -n 'Job is running on node '; cat \$PBS_NODEFILE\n";
print FFH "mkdir \/scratch\/arup_panda\/\n";
print FFH "mkdir \/scratch\/arup_panda\/ARUPM1\/\n";
print FFH "rm -r \/scratch\/arup_panda\/ARUPM1\/$run\/\n";
print FFH "mkdir \/scratch\/arup_panda\/ARUPM1\/$run\/\n";
print FFH "cd \/scratch\/arup_panda\/ARUPM1\/$run\/\n";
##print FFH "gunzip $run\_1.fastq\n";print FFH "gunzip $run\_2.fastq\n";
print FFH "cp -r /tamir1/arup/bbmap \.\n";
print FFH "cp -r /tamir1/arup/Trimmomatic-0.36/ \.\n";
print FFH "cp /tamir1/arup/FastQC/fastqc \.\n";
print FFH "cp $dir/check_checksum.pl \.\n";
print FFH "cp $dir/check_fastqc_quality.pl \.\n";
print FFH "cp /tamir1/arup/BBMAP_DATABASE/\{sequencing_artifacts.fa,phix174_ill.ref.fa,adapters.fa,truseq.fa.gz,truseq_rna.fa.gz,nextera.fa.gz,phix_adapters.fa\} \.\n";
my $fastq_file_number=0;
my $PATH="";
print FFH "export PATH=/tamir1/arup/anaconda/bin:\$PATH\n";
print FFH "source activate venv\n";
my $information=`esearch -db sra -query $run | efetch -format runinfo`;
my @information=split(/\n/,$information); chomp @information;
my @read_type=split(/\,/,$information[1]);
my $read_type=$read_type[15];
print FFH "echo \"Reads are $read_type\"\n";
#my $read_type="SINGLE";
print FH "Read information from SRA:\n$information[0]n\n$information[1]\nRead type=$read_type\n";
	if("$read_type" eq "SINGLE"){
	print FFH "echo \"Downloading the reads\"\n";
	print FFH "prefetch $run --max-size 80G \&\> prefetch_err$run.txt\n";
	print FFH "cp prefetch_err$run.txt $dir\n";
	print FFH "vdb-validate $run \&\> check_sum_report.txt\n";
	print FFH "check_sum_status=`perl check_checksum.pl`\n";
	print FFH "if \[\[ \$check_sum_status == checksumok \]\];then\n";
	print FFH "\trm check_sum_report.txt\n";
	print FFH "\tfastq-dump --skip-technical --readids --clip --read-filter pass --dumpbase --origfmt $run/$run.sra \&\> err.txt\n";
	print FFH "else echo \"Check sum status for fastq download not ok\";$::clear_space1;exit 0;\nfi\n";
	print FFH "if \[\[ -e \"$run\_pass.fastq\" \]\];then\n";
	print FFH "\tfatsq_files=`ls *.fastq \| tr \"\\n\" \" \"`\n";
	print FFH "\tfatsq_files_count=`ls *.fastq\|wc -l`\n";
	print FFH "\tfatsq_files_size=`ls -lh *.fastq \| awk '\{ print \$9 \"\, \" \$5 \}\' \| tr \"\\n\" \" \"`\n";
	print FFH "\techo \"Downloaded fastq files are=\$fatsq_files\"\n";
	print FFH "\techo \"Downloaded fastq file count=\$fatsq_files_count\"\n";
	print FFH "\techo \"Downloaded fastq file size=\$fatsq_files_size\"\n";
	print FFH "\tmv $run\_pass.fastq $run.fastq\n";
	print FFH "\trm -r $run\/\n";
	print FFH "else echo \"Fastq files are not downloaded\";$::clear_space1;exit 0;\nfi\n";
	my $input="$run.fastq";
	$input=filter_by_singleend_pipeline(\$input,\$genome);

	##To run MEGAGHIT assembly
	mega_single(\$input);
	##TO run PRODIGAL gene prediction
	my $contig_file="$run\_contigs.fa";
	prodigal(\$contig_file,\$run);
	
	##TO run RSEM read quantification
	my $reference="$run\_genes.faa";
	#rsem_single(\$input,\$reference);
	
	##TO run KALLISTO read quantification
	#kallisto_single(\$input,\$reference);

	##TO run SALMON read quantification
	#salmon_single(\$input,\$reference);
	
	##TO run  Taxonomic abudance profiling with MetaPhln 2
	#metaphlan_single(\$input);
	}
	elsif("$read_type" eq "PAIRED"){
	print FH "running process in pair end mode\n";
	print FFH "echo \"Downloading the reads\"\n";
	print FFH "prefetch $run --max-size 80G \&\> prefetch_err$run.txt\n";
	print FFH "cp prefetch_err$run.txt $dir\n";
	print FFH "vdb-validate $run \&\> check_sum_report.txt\n";
	print FFH "check_sum_status=`perl check_checksum.pl`\n";
	print FFH "if \[\[ \$check_sum_status == checksumok \]\];then\n";
	print FFH "\trm check_sum_report.txt\n";
	print FFH "\tfastq-dump --split-e --skip-technical --readids --clip --read-filter pass --dumpbase --origfmt $run/$run.sra \&\> err.txt\n";
	print FFH "else echo \"Check sum status for fastq download not ok\";$::clear_space1;exit 0;\nfi\n";
	print FFH "if \[\[ -e \"$run\_pass_1.fastq\" && -e \"$run\_pass_2.fastq\" \]\];then\n";
	print FFH "\tfatsq_files=`ls *.fastq \| tr \"\\n\" \" \"`\n";
	print FFH "\tfatsq_files_count=`ls *.fastq\|wc -l`\n";
	print FFH "\tfatsq_files_size=`ls -lh *.fastq \|awk '\{ print \$9 \"\, \" \$5 \}\' \| tr \"\\n\" \" \"`\n";
	print FFH "\techo \"Downloaded fastq files are=\$fatsq_files\"\n";
	print FFH "\techo \"Downloaded fastq file count=\$fatsq_files_count\"\n";
	print FFH "\techo \"Downloaded fastq file size=\$fatsq_files_size\"\n";
	print FFH "\tmv $run\_pass_1.fastq $run\_1.fastq\n";
	print FFH "\tmv $run\_pass_2.fastq $run\_2.fastq\n";
	print FFH "\trm -r $run\/\n";
	print FFH "else echo \"Fastq files are not downloaded\";$::clear_space1;exit 0;\nfi\n";

	##Running BBDUK for paired end read
	my $input1="$run\_1.fastq"; my $input2="$run\_2.fastq";
	my $output1="$run\_1.bbdukclean.fastq";my $output2="$run\_2.bbdukclean.fastq";
	bbduk_paired(\$input1,\$input2,\$output1,\$output2);
	my $bdduk_singleton="$run\_bdduk_singleton.fastq";
	##Running trimmomatic for paired end read
	$input1=$output1;$input2=$output2;
	my $output="$run\_trimmomatic.fastq";
	($input1,$input2)=trimmomatic_paired(\$input1,\$input2,\$output);
	$output=~s/\.fastq//g;
	my $output3="$output\_1U.fastq"; my $output4="$output\_2U.fastq";
	#running host removal for pair end reads
	$output1="$run\_1_hg38removed_bowtie2.fastq"; $output2="$run\_2_hg38removed_bowtie2.fastq";
	my $bowtie_database="/tamir1/arup/Bowtie2Index/genome";
	bowtie_hostremoval_paired(\$bowtie_database,\$input1,\$input2,\$output1,\$output2);
		
		if($genome=~/mouse/){
		$bowtie_database="/tamir1/arup/M_Musculus_Idex/GRCm39";
		$input1=$output1; $input2=$output2;
		$output1="$run\_1_mouse_removed_bowtie2.fastq";  $output2="$run\_2_mouse_removed_bowtie2.fastq";
		bowtie_hostremoval_paired(\$bowtie_database,\$input1,\$input2,\$output1,\$output2);
		}
		elsif($genome=~/chicken/){
		$bowtie_database="/tamir1/arup/Gallus_gallus_Index/GRCg6a";
		$input1=$output1; $input2=$output2;
		$output1="$run\_1\_chicken_removed_bowtie2.fastq"; $output2="$run\_2\_chicken_removed_bowtie2.fastq";
		bowtie_hostremoval_paired(\$bowtie_database,\$input1,\$input2,\$output1,\$output2);
		}
		elsif($genome=~/pig/){
		$bowtie_database="/tamir1/arup/S_scrofa/Sscrofa11.1";
		$input1=$output1;$input2=$output2;
		$output1="$run\_1\_pig_removed_bowtie2.fastq";$output2="$run\_2\_pig_removed_bowtie2.fastq";
		bowtie_hostremoval_paired(\$bowtie_database,\$input1,\$input2,\$output1,\$output2);
		}
		elsif($genome=~/cow/){
		$bowtie_database="/tamir1/arup/B_staurus_Index/ARS-UCD1.2";
		$input1=$output1; $input2=$output2;
		$output1="$run\_1\_cow_removed_bowtie2.fastq";$output2="$run\_2\_cow_removed_bowtie2.fastq";
		bowtie_hostremoval_paired(\$bowtie_database,\$input1,\$input2,\$output1,\$output2);
		}
		elsif($genome=~/dog/){
		$bowtie_database="/tamir1/arup/Canis_familiaris_Index/canfam4";
		$input1=$output1;$input2=$output2;
		$output1="$run\_1\_dog_removed_bowtie2.fastq"; $output2="$run\_2\_dog_removed_bowtie2.fastq";
		bowtie_hostremoval_paired(\$bowtie_database,\$input1,\$input2,\$output1,\$output2);
		}
	
	##Filtering unpaired reads
	$input1=$output1; $input2=$output2;
	print FFH "\tif \[\[ -e $output1 && -e $output2 \]\];then\n";
	print FFH "\t\tmv $output1 $run\_R1\_filetred.fastq\n";
	print FFH "\t\tmv $output2 $run\_R2\_filetred.fastq\n";
	print FFH "\telse echo \"Read filtering not done for $run at paired end mode\";$::clear_space1;exit 0;\n\tfi\n";
	$input1="$run\_R1\_filetred.fastq";
	$input2="$run\_R2\_filetred.fastq";
	fastqc_paired(\$input1,\$input2);
	
	print FFH "echo \"Checking if unpaired third read file exists in paired end mode\"\n";
	print FFH "if \[\[ -e \"$run\_pass.fastq\" \]\];then\n";
	print FFH "\tmv $run\_pass.fastq $run.fastq\n";
	print FFH  "\tcat $run.fastq $bdduk_singleton $output3 $output4 \>  $run\_allsingleton.fastq\n";
	print FFH "else echo \"No third read file found\"\n";
        print FFH  "\tcat $bdduk_singleton $output3 $output4 \>  $run\_allsingleton.fastq\n";
	print FFH "fi\n";
	my $third_file_name="$run\_allsingleton.fastq";

	print FFH "third_read_linenumber=`wc -l $third_file_name \| sed \'s\/ .*\/\/g\'`\n";
	
	print FFH "if \[ \$third_read_linenumber -gt 4 \];then\n";
	
        print FFH "\techo \"Filtering the third read to use\"\n";
	##Concatenate all unpaired reads together
	my $third_read_filtered=filter_by_singleend_pipeline(\$third_file_name,\$genome);
                

	###Running Megahit considering paired and unpaired reads
	mega_paired_three_reads(\$input1,\$input2,\$third_read_filtered);
	###Running metaphlan considering paired and unpaired reads
	metaphlan_paired_three_reads(\$input1,\$input2,\$third_read_filtered);

	print FFH "else echo \"No third read file found\"\n";
	###Running Megahit considering only paired reads
	mega_paired_two_reads(\$input1,\$input2);
	###Running metaphlan considering only paired reads
	metaphlan_paired_two_reads(\$input1,\$input2);
	print FFH "fi\n";
	print FFH "conda deactivate\;source activate venv\n";
	my $contig_file="$run\_contigs.fa";	
	prodigal(\$contig_file,\$run);
	my $reference="$run\_genes.faa";
	#rsem_paired(\$input1,\$input2,\$reference);
	#kallisto_paired(\$input1,\$input2,\$reference);
	#salmon_paired(\$input1,\$input2,\$reference);
	}
	else
	{
	print FH "Reads cannot be processed\nRead type not specified\n"; exit;
	}
	print FFH "$clear_space\n";
print FF "qsub -q arupq -N GX$a -l mem=20gb,pmem=20gb,vmem=30gb,pvmem=30gb,cput=110:00:00 run_$run.pbs\n";
}
sub bbduk_single{
my $memory="10g";
	my ($input,$output)=@_;$input=${$input};$output=${$output};
	(my $id=$input)=~s/\..*//g;
	print FFH "\n\techo \"Running first step for $id sequence clean with bbduk.sh in single end mode\"\n";
	print FFH "\tif \[ -e $input \];then\n";
	print FFH "\t\tbbmap/bbduk.sh in=$input out=$output qin=auto ref=adapters.fa,truseq.fa.gz,truseq_rna.fa.gz,nextera.fa.gz,phix_adapters.fa,phix174_ill.ref.fa,sequencing_artifacts.fa ktrim=r trimq=10 qtrim=rl minlength=50 k=18 mink=10 hdist=1 ordered stats=bbduk_quality_stats_$id.txt tbo t=1 -Xmx$memory \&\> $id\_bbdukerr_single.txt\n";
	print FFH "\telse echo \"Input files not found for bbduk\";$::clear_space1;exit 0;\n\tfi\n";
	print FFH "\tif \[\[ -e $output && -e $id\_bbdukerr_single.txt \]\];then\n";
	print FFH "\t\trm $input\n";
	print FFH "\t\tcp $id\_bbdukerr_single.txt $dir\n";
	print FFH "\t\trm $id\_bbdukerr_single.txt\n";
	print FFH "\t\trm bbduk_quality_stats_$id.txt\n";
	print FFH "\telse echo \"Bbduk not done stopped at bbduk step\";$::clear_space1;exit 0;\n\tfi\n";
}
sub bowtie_hostremoval_single{
	my ($bowtie_database,$input,$output)=@_;$input=${$input};$output=${$output};$bowtie_database=${$bowtie_database};
	(my $id=$input)=~s/_.*//g;
	print FFH "\n\techo \"Running host removal with bowtie2 in single end mode for database $bowtie_database\"\n";
	print FFH "\tif \[ -e $input \];then\n";
	print FFH "\t\tbowtie2 -p 1 -x $bowtie_database -U $input -S $id\_aligned.sam \&\>err.txt\n";
	print FFH "\t\tsamtools view -bS $id\_aligned.sam \> $id\_aligned.bam\n";
	print FFH "\t\tsamtools view -b -f 4 $id\_aligned.bam \> $id\_unmapped.bam\n";
	print FFH "\t\tsamtools sort -n $id\_unmapped.bam $id\_unmapped_sorted\n";
	print FFH "\t\tbedtools bamtofastq -i $id\_unmapped_sorted.bam -fq $output\n";
	print FFH "\t\trm $id*.bam\n\t\trm $id*.sam\n";
	print FFH "\telse echo \"Input file not found bowtie host removal\";$::clear_space1;exit 0;\n\tfi\n";
	print FFH "\tif \[\[ -e $output \]\];then\n";
	print FFH "\t\trm $input\n";        
	print FFH "\telse echo \"bowtie host removal not done for bowtie database $bowtie_database\";$::clear_space1;exit 0;\n\tfi\n";
}
sub trimmomatic_single{ 
	my ($input,$output)=@_;$input=${$input};$output=${$output}; 
	print FFH "\n\techo \"Running Trimmomatic for final check of sequence in single end mode \"\n";
	print FFH "\tif \[ -e $input \];then\n";
	print FFH "\t\tjava -jar Trimmomatic-0.36/trimmomatic-0.36.jar SE -threads 1 $input $output ILLUMINACLIP:Trimmomatic-0.36/adapters/TruSeq3-SE.fa:2:30:10 LEADING:3 TRAILING:3 SLIDINGWINDOW:4:15 MINLEN:50 \&\>trimmomatic_single_report.txt\n";
	print FFH "\telse echo \"Input file not found,stopped at trimmomatic step\";$::clear_space1;exit 0;\n\tfi\n";
	print FFH "\tif \[\[ -e $output \]\];then\n";
	print FFH "\t\trm $input\n";
	print FFH "\t\tphred_quality=\`grep \"Quality encoding detected as\" trimmomatic_single_report.txt \| sed  \'s\/Quality encoding detected as \/\/g\'`\n";
	print FFH "\t\techo \"PHRED quality detected=\$phred_quality\"\n";
	print FFH "\telse echo \"Trimmomatic not done stopped at Trimmomatic step\";$::clear_space1;exit 0;\n\tfi\n"
}
sub fastqc_single{
	my ($input)=@_;$input=${$input};
	print FFH "\n\techo \"Running fastqc to check sequence quality in single end mode\"\n";
	print FFH "\tif \[ -e $input \];then\n";
	print FFH "\t\tfastqc -t 1 $input \&\>\> err.txt\n";
	print FFH "\t\trm err.txt\n";
	print FFH "\telse echo \"Input file not found,stopped at FastQC step\";$::clear_space1;exit 0;\n\tfi\n";
	(my $output=$input)=~s/\.fastq/_fastqc/g;
	print FFH "\tif \[ -e $output.zip \];then\n";
	print FFH "\t\tcp $output.zip $dir\n\t\trm $output.zip\n";
	print FFH "\telse echo \"FastQC step not done stopped at FastQC step\";$::clear_space1;exit 0;\n\tfi\n";
	print FFH "\tfastqc_quality=`perl check_fastqc_quality.pl $output`\n";
	print FFH "\tif \[\[ \$fastqc_quality == PASS \]\];then\n";
	print FFH "\t\techo \"Fastqc quality ok for first three parameters for $output\"\n";
	print FFH "\t\trm -r $output\n";
	print FFH "\telse echo \"FastQC quality not good for $output at single end mode\";$::clear_space1;exit 0;\n\tfi\n";
}
sub metaphlan_single{
	my ($input)=@_;$input=${$input};
	(my $id=$input)=~s/\_.*//g;
	print FFH "\n\techo \"Running Metaphlan for taxonomy for single end mode\"\n";
	print FFH "\tif \[\[ -e $input \]\];then\n";
	print FFH "\t\tconda deactivate;source activate metaphlan\n";
	print FFH "\t\tmetaphlan $input --bowtie2out $id.bowtie2.bz2 --nproc 1 --input_type fastq --unknown_estimation -t rel_ab -o $id\_metaphlan_profiled_metagenome.txt \&\>err.txt\n";
	print FFH "\telse echo \"Input file not found for Metaphlan\";$::clear_space1;exit 0;\n\tfi\n";
	print FFH "\tif \[\[ -e $id\_metaphlan_profiled_metagenome.txt \]\];then\n";
	print FFH "\t\tcp $id\_metaphlan_profiled_metagenome.txt $dir\n";
	print FFH "\t\trm $id.bowtie2.bz2\n";
	print FFH "\telse echo \"Metaphlan not done stopped at Metaphlan step\";$::clear_space1;exit 0;\n\tfi\n";
}
sub mega_single{
	my ($input)=@_;$input=${$input};
	(my $id=$input)=~s/\_.*//g;
	print FFH "\n\techo \"Running Megahit assembly in single end mode\"\n";
	print FFH "\tif \[ -e $input \];then\n";
	print FFH "\t\tmegahit -r $input --min-contig-len 60 -t 1 --presets meta-sensitive -o $id.megahit_asm \&\> $id\_mega_report.txt \n";
	#print FFH "\t\tmegahit $::meta -r $input --min-contig-len 60 -t 1 -o $id.megahit_asm \&\> $id\_mega_report.txt \n";
	print FFH "\t\tcp $id\_mega_report.txt $dir\n";
	print FFH "\telse echo \"Input file not found, stopped at Megahit step\";$::clear_space1;exit 0;\n\tfi\n";
	print FFH "\tif \[\[ -megahit_asm/final.contigs.fa \]\];then\n";
	print FFH "\t\tcp $id.megahit_asm/final.contigs.fa $id\_contigs.fa\n";
	print FFH "\t\tcp $id\_contigs.fa $dir\n";
	print FFH "\t\trm -r $id.megahit_asm\/\n";
	print FFH "\telse echo \"Megathit assembly not done\";$::clear_space1;exit 0;\n\tfi\n"
}	
sub bbduk_paired{
my $memory="10g";
	my ($input1,$input2,$output1,$output2)=@_;$input1=${$input1};$input2=${$input2};$output1=${$output1};$output2=${$output2};
	(my $id=$input1)=~s/_.*//g;
	print FFH "\n\techo \"Running first step for $id sequence clean with bbduk.sh in paired end mode\"\n";
	print FFH "\tif \[\[ -e $input1 && -e $input2 \]\];then\n";
	print FFH "\t\tbbmap/bbduk.sh in1=$input1 in2=$input2 qin=auto out1=$output1 out2=$output2 outs=$id\_bdduk_singleton.fastq ref=adapters.fa,truseq.fa.gz,truseq_rna.fa.gz,nextera.fa.gz,phix_adapters.fa,phix174_ill.ref.fa,sequencing_artifacts.fa ktrim=r trimq=10 qtrim=rl minlength=50 k=18 mink=10 hdist=1 ordered stats=bbduk_quality_stats_$id.txt tbo t=1 -Xmx$memory \&\> $id\_bbdukerr_paired.txt\n";
	print FFH "\telse echo \"Input files not found for bbduk\";$::clear_space1;exit 0;\n\tfi\n";
	print FFH "\tif \[\[ -e $output1 && -e $output2 && -e $id\_bbdukerr_paired.txt \]\];then\n";
	print FFH "\t\trm $input1\n\t\trm $input2\n";
	print FFH "\t\tcp $id\_bbdukerr_paired.txt $dir\n";
	print FFH "\t\trm $id\_bbdukerr_paired.txt\n";
	print FFH "\t\trm bbduk_quality_stats_$id.txt\n";
	print FFH "\telse echo \"Bbduk not done stopped at bbduk step\";$::clear_space1;exit 0;\n\tfi\n";
}
sub bowtie_hostremoval_paired{
	my ($bowtie_database,$input1,$input2,$output1,$output2)=@_;$input1=${$input1};$input2=${$input2};$output1=${$output1};$output2=${$output2};$bowtie_database=${$bowtie_database};
	(my $id=$input1)=~s/_.*//g;
	print FFH "\n\techo \"Running host removal with bowtie2 in paired end mode for database $bowtie_database\"\n";
	print FFH "\tif \[\[ -e $input1 && -e $input2 \]\];then\n";
	print FFH "\t\tbowtie2 -x $bowtie_database -1 $input1 -2 $input2 -S $id\_aligned.sam \&\> err.txt\n";
	print FFH "\t\tsamtools view -bS $id\_aligned.sam \> $id\_aligned.bam\n";
	print FFH "\t\tsamtools view -b -f 12 -F 256 $id\_aligned.bam \> $id\_unmapped.bam\n";
	print FFH "\t\tsamtools sort -n $id\_unmapped.bam $id\_unmapped_sorted\n";
	print FFH "\t\tbedtools bamtofastq -i $id\_unmapped_sorted.bam -fq $output1 -fq2 $output2\n";  
	print FFH "\t\trm $id*.bam\n\t\trm $id*.sam\n";
	print FFH "\telse echo \"Input file not found bowtie host removal\";$::clear_space1;exit 0;\n\tfi\n";
	print FFH "\tif \[\[ -e $output1 && -e $output2 \]\];then\n";
	print FFH "\t\trm $input1\n\t\trm $input2\n";
	print FFH "\telse echo \"bowtie host removal not done for bowtie database $bowtie_database\";$::clear_space1;exit 0;\n\tfi\n";
}
sub trimmomatic_paired{
	my ($input1,$input2,$output)=@_;$input1=${$input1};$input2=${$input2};$output=${$output};
	print FFH "\n\techo \"Running Trimmomatic for final check of sequence in paired end mode\"\n";
	print FFH "\tif \[\[ -e $input1 && -e $input2 \]\];then\n";
	print FFH "\t\tjava -jar Trimmomatic-0.36/trimmomatic-0.36.jar PE -threads 1 $input1 $input2 -baseout $output ILLUMINACLIP:Trimmomatic-0.36/adapters/TruSeq3-PE.fa:2:30:10 LEADING:3 TRAILING:3 SLIDINGWINDOW:4:15 MINLEN:50 \&\>trimmomatic_paired_report.txt\n";
	print FFH "\telse echo \"Input file not found,stopped at trimmomatic step\";$::clear_space1;exit 0;\n\tfi\n";
	$output=~s/\.fastq//g;
	my $output1="$output\_1P.fastq";
	my $output2="$output\_2P.fastq";
	print FFH "\tif \[\[ -e $output1 && -e $output2 \]\];then\n";
	print FFH "\t\trm $input1\n\t\trm $input2\n";
	print FFH "\t\tphred_quality=\`grep \"Quality encoding detected as\" trimmomatic_paired_report.txt \| sed  \'s\/Quality encoding detected as \/\/g\'`\n"; 
        print FFH "\t\techo \"PHRED quality detected=\$phred_quality\"\n";
	print FFH "\telse echo \"Trimmomatic step not done stopped at Trimmomatic step\";$::clear_space1;exit 0;\n\tfi\n";
	#return($output1,$output2);
}
sub fastqc_paired{
	my ($output1,$output2)=@_;$output1=${$output1};$output2=${$output2}; 
	print FFH "\n\techo \"Running fastqc to check sequence quality in paired end mode\"\n";
	print FFH "\tif \[\[ -e $output1 && -e $output2 \]\];then\n";
	print FFH "\t\tfastqc -t 1 $output1 \&\> err.txt\n";
	print FFH "\t\tfastqc -t 1 $output2 \&\>err.txt\n";
	print FFH "\t\trm err.txt\n";
	print FFH "\telse echo \"Input file not found,stopped at FastQC step\";$::clear_space1;exit 0;\n\tfi\n";
	$output1=~s/\.fastq/_fastqc/g;
	$output2=~s/\.fastq/_fastqc/g;
	print FFH "\tif \[\[ -e $output1.zip && -e $output2.zip \]\];then\n";
	print FFH "\t\tcp $output1.zip $dir\n\t\tcp $output2.zip $dir\n";
	print FFH "\t\trm $output1.zip\n\t\trm $output2.zip\n";
	print FFH "\telse echo \"FastQC step not done stopped at FastQC step\";$::clear_space1;exit 0;\n\tfi\n";
	print FFH "\tfastqc_quality1=`perl check_fastqc_quality.pl $output1`\n";
	print FFH "\tif \[\[ \$fastqc_quality1 == PASS \]\];then\n";
	print FFH "\t\techo \"Fastqc quality ok for first three parameters for $output1\"\n";
	print FFH "\t\trm -r $output1\n";
	print FFH "\telse echo \"FastQC quality not good for $output1 at paired end mode\";$::clear_space1;exit 0;\n\tfi\n";
	print FFH "\tfastqc_quality2=`perl check_fastqc_quality.pl $output2`\n";
        print FFH "\tif \[\[ \$fastqc_quality2 == PASS \]\];then\n";
        print FFH "\t\techo \"Fastqc quality ok for first three parameters for $output2\"\n";
        print FFH "\t\trm -r $output2\n";
        print FFH "\telse echo \"FastQC quality not good for $output2 at paired end mode\";$::clear_space1;exit 0;\n\tfi\n";
	
	
}
sub metaphlan_paired_two_reads{
	my ($input1,$input2)=@_;$input1=${$input1};$input2=${$input2}; 
	(my $id=$input1)=~s/\_.*//g;
	print FFH "\n\techo \"Running Metaphlan for taxonomy for paired end readstwo reads\"\n"; 
	print FFH "\tif \[\[ -e $input1 && -e $input2 \]\];then\n";
	print FFH "\t\tconda deactivate\;source activate metaphlan\n";
	print FFH "\t\tmetaphlan $input1,$input2 --bowtie2out $id.bowtie2.bz2 --nproc 1 --input_type fastq --unknown_estimation -t rel_ab -o $id\_metaphlan_profiled_metagenome.txt \> err.txt\n";
	print FFH "\telse echo \"Input file not found for Metaphlan\";$::clear_space1;exit 0;\n\tfi\n";
	print FFH "\tif \[\[ -e $id\_metaphlan_profiled_metagenome.txt \]\];then\n";
	print FFH "\t\tcp $id\_metaphlan_profiled_metagenome.txt $dir\n";
	print FFH "\t\trm $id.bowtie2.bz2\n";
	print FFH "\telse echo \"Metaphlan not done stopped at Metaphlan step\";$::clear_space1;exit 0;\n\tfi\n";
}
sub metaphlan_paired_three_reads{
	my ($input1,$input2,$input5)=@_;$input1=${$input1};$input2=${$input2}; $input5=${$input5};
	(my $id=$input1)=~s/\_.*//g;
	print FFH "\n\techo \"Running Metaphlan for taxonomy for pairied ends reads three reads\"\n";
	print FFH "\tif \[\[ -e $input1 && -e $input2 && -e $input5 \]\];then\n";
	print FFH "\t\tconda deactivate\;source activate metaphlan\n";
	print FFH "\t\tmetaphlan $input1,$input2,$input5 --bowtie2out $id.bowtie2.bz2 --nproc 1 --input_type fastq --unknown_estimation -t rel_ab -o $id\_metaphlan_profiled_metagenome.txt \> err.txt\n";
	print FFH "\telse echo \"Input file not found for Metaphlan\";$::clear_space1;exit 0;\n\tfi\n";
	print FFH "\tif \[\[ -e $id\_metaphlan_profiled_metagenome.txt \]\];then\n";
	print FFH "\t\tcp $id\_metaphlan_profiled_metagenome.txt $dir\n";
	print FFH "\t\trm $id.bowtie2.bz2\n";
	print FFH "\telse echo \"Metaphlan not done stopped at Metaphlan step\";$::clear_space1;exit 0;\n\tfi\n";
}
sub mega_paired_two_reads{
	my ($input1,$input2)=@_;$input1=${$input1};$input2=${$input2};
	(my $id=$input1)=~s/\_.*//g;
	print FFH "\n\techo \"Running Megahit assembly in paired end mode for two read files \"\n";
	print FFH "\tif \[\[ -e $input1 && -e $input2 \]\];then\n";
	print FFH "\t\tmegahit -1 $input1 -2 $input2 --min-contig-len 60 -t 1 --presets meta-sensitive -o $id.megahit_asm \&\> $id\_mega_report.txt\n";
	#print FFH "\t\tmegahit $::meta -1 $input1 -2 $input2 --min-contig-len 60 -t 1 -o $id.megahit_asm \&\> $id\_mega_report.txt\n";
	print FFH "\t\tcp  $id\_mega_report.txt $dir\n";
	print FFH "\telse echo \"Input file not found, stopped at Megahit step\";$::clear_space1;exit 0;\n\tfi\n";
	print FFH "\tif \[\[ -e $id.megahit_asm/final.contigs.fa \]\];then\n";
	print FFH "\t\tcp $id.megahit_asm/final.contigs.fa $id\_contigs.fa\n";
	print FFH "\t\tcp $id\_contigs.fa $dir\n";
	print FFH "\t\trm -r $id.megahit_asm\/\n";
	print FFH "\telse echo \"Megathit assembly not done\";$::clear_space1;exit 0;\n\tfi\n";
}
sub mega_paired_three_reads{
	my ($input1,$input2,$input5)=@_;$input1=${$input1};$input2=${$input2};$input5=${$input5};
	(my $id=$input1)=~s/\_.*//g;
	print FFH "\n\techo \"Running Megahit assembly in paired end mode for three read files\"\n";
	print FFH "\tif \[\[ -e $input1 && -e $input2 && -e $input5 \]\];then\n";
	print FFH "\t\tmegahit -1 $input1 -2 $input2 -r $input5 --min-contig-len 60 -t 1 --presets meta-sensitive -o $id.megahit_asm \&\> $id\_mega_report.txt\n";
	#print FFH "\t\tmegahit $::meta -1 $input1 -2 $input2 -r $input5 --min-contig-len 60 -t 1 -o $id.megahit_asm \&\> $id\_mega_report.txt\n";
	print FFH "\t\tcp  $id\_mega_report.txt $dir\n";
	print FFH "\telse echo \"Input file not found, stopped at Megahit step\";$::clear_space1;exit 0;\n\tfi\n";
	print FFH "\tif \[\[ -e $id.megahit_asm/final.contigs.fa \]\];then\n";
	print FFH "\t\tcp $id.megahit_asm/final.contigs.fa $id\_contigs.fa\n";
	print FFH "\t\tcp $id\_contigs.fa $dir\n";
	print FFH "\t\trm -r $id.megahit_asm\/\n";
	print FFH "\telse echo \"Megathit assembly not done\";$::clear_space1;exit 0;\n\tfi\n";
}	
sub prodigal{
	my ($input,$output)=@_;$input=${$input};$output=${$output};
	my ($id)=$input=~/(.*)\_/g;
	print FFH "\n\necho \"Running Prodigal\"\n";
	print FFH "\tif \[ -e $input \];then\n";
	print FFH "\t\tprodigal -i $input -o $output\_gff.gff -a $output\_protein.faa -f gff -d $output\_genes.faa -p meta -q\n";
	print FFH "\telse echo \"Input file not found,stopped at Prodigal step\";$::clear_space1;exit 0;\n\tfi\n";
	print FFH "\tif \[\[ -e $id\_protein.faa && -e $id\_genes.faa \]\];then\n";
	print FFH "\t\tcp $id\_protein.faa $dir\n";
	print FFH "\t\tcp $id\_genes.faa $dir\n";
	print FFH "\t\tsed -i \'s\/ .*\/\/g\' $id\_genes.faa\n";
	print FFH "\telse echo \"Prodigal not done\";$::clear_space1;exit 0;\n\tfi\n";
}
sub rsem_single{
	my ($input,$reference)=@_;$input=${$input};$reference=${$reference}; 
	(my $id=$input)=~s/\_.*//g;
	print FFH "echo \"Running RSEM in Single end mood\"\n";
	print FFH "\tif \[\[ -e $input && -e $reference \]\];then\n";
	print FFH "\t\trsem-prepare-reference -p 1 -q --bowtie2 $reference $id\_rsem_ref \&\> rsem_ref_err.txt\n";
	print FFH "\t\trsem-calculate-expression -p 1 -q --\$phred_quality-quals  --bowtie2 --estimate-rspd --no-bam-output --fragment-length-mean 180 --fragment-length-sd 20 $input $id\_rsem_ref $id\_rsem\_out \&\> rsem_calexp_err.txt\n";
	print FFH "\telse echo \"Input file not found for RSEM\"\n\tfi\n";
	print FFH "\tif \[\[ -e $id\_rsem_out.genes.results \]\];then\n";
	print FFH "\t\tcp $id\_rsem_out.genes.results $id\_RSEM_abundance.txt\n";
	print FFH "\t\tcp $id\_RSEM_abundance.txt $dir\n";
	print FFH "\telse echo \"RSEM quantification not done for $id\"\n\tfi\n";
}
sub rsem_paired{
	my ($input1,$input2,$reference)=@_;$input1=${$input1}; $input2=${$input2};$reference=${$reference};
	(my $id=$input1)=~s/\_.*//g;
	print FFH "echo \"Running RSEM in pairedend mood\"\n";
	print FFH "\tif \[\[ -e $input1 && -e $input2 && -e $reference \]\];then\n"; 
	print FFH "\t\trsem-prepare-reference -p 1 -q --bowtie2 $reference $id\_rsem_ref \&\> rsem_ref_err.txt\n"; 
	print FFH "\t\trsem-calculate-expression -p 1 -q --\$phred_quality-quals --paired-end --bowtie2 --no-bam-output --estimate-rspd $input1 $input2 $id\_rsem_ref $id\_rsem\_out \&\> rsem_calexp_err.txt\n";
	print FFH "\telse echo \"Input files are not found for RSEM\"\n\tfi\n";
	print FFH "\tif \[\[ -e $id\_rsem_out.genes.results \]\];then\n";
	print FFH "\t\tcp $id\_rsem_out.genes.results $id\_RSEM_abundance.txt\n";
	print FFH "\t\tcp $id\_RSEM_abundance.txt $dir\n";
	print FFH "\telse echo \"RSEM quantification not done for $id\"\n\tfi\n"
}
sub kallisto_single{
	my ($input,$reference)=@_;$input=${$input};$reference=${$reference}; 
	(my $id=$input)=~s/\_.*//g;
	print FFH "echo \"Running Kallisto in single end mood\"\n";
	print FFH "\tif \[\[ -e $input && -e $reference \]\];then\n";
	print FFH "\t\tkallisto index --threads=1 -i $id\_kallisto.idx $reference \&\> kallisto_ref_err.txt\n";
	
	print FFH "\t\tkallisto quant --threads=1 -i $id\_kallisto.idx --bias --single --fragment-length=180 --sd=20 -o $id\_kallisto_out  -b 100 $input \&\> kallisto_quant_err.txt\n";	
	print FFH "\telse echo \"Input file not found for Kallisto\"\n\tfi\n";
	print FFH "\tif \[\[ -e $id\_kallisto_out/abundance.tsv \]\];then\n";
	print FFH "\t\tcp $id\_kallisto_out/abundance.tsv  $id\_kallisto_abundance.txt\n";
	print FFH "\t\tcp $id\_kallisto_abundance.txt $dir\n";
	print FFH "\telse echo \"Kallisto quantification not done for $id\"\n\tfi\n";
}
sub kallisto_paired{
	my ($input1,,$input2,$reference)=@_;$input1=${$input1}; $input2=${$input2};$reference=${$reference};  
	(my $id=$input1)=~s/\_.*//g; 
	print FFH "echo \"Running Kallisto in paired end mood\"\n"; 
	print FFH "\tif \[\[ -e $input1 && -e $input2 && -e $reference \]\];then\n"; 
	print FFH "\t\tkallisto index --threads=1 -i $id\_kallisto.idx $reference \&\> kallisto_ref_err.txt\n";
	print FFH "\t\tkallisto quant --threads=1  -i $id\_kallisto.idx --bias -o $id\_kallisto_out  -b 100 $input1 $input2 \&\> kallisto_quant_err.txt\n";
	print FFH "\telse echo \"Input file not found for Kallisto\";\n\tfi\n";
	print FFH "\tif \[\[ -e $id\_kallisto_out/abundance.tsv \]\];then\n";
	print FFH "\t\tcp $id\_kallisto_out/abundance.tsv  $id\_kallisto_abundance.txt\n";
	print FFH "\t\tcp $id\_kallisto_abundance.txt $dir\n";
	print FFH "\telse echo \"Kallisto quantification not done for $id\"\n\tfi\n";
}
sub salmon_single{
	my ($input,$reference)=@_;$input=${$input};$reference=${$reference};  
	(my $id=$input)=~s/\_.*//g; 
	print FFH "echo \"Running Salmon in single end mood\"\n"; 
	print FFH "\tif \[\[ -e $input && -e $reference \]\];then\n"; 
	print FFH "\t\tsalmon index -p 1 -t $reference -i $id\_salmon_index \&\> salmon_ref_err.txt\n";
	print FFH "\t\tsalmon quant -p 1 -q -i $id\_salmon_index -l A --meta --numBootstraps 100 --seqBias --gcBias --posBias -r $input --validateMappings -o $id\_salmon_out \&\> salmon_quant_err.txt\n"; 
	print FFH "\telse echo \"Input file not found for Salmon\"\n\tfi\n";
	print FFH "\tif \[\[ -e $id\_salmon_out/quant.sf \]\];then\n";
	print FFH "\t\tcp $id\_salmon_out/quant.sf $id\_salmon_abundance.txt\n";
	print FFH "\t\tcp $id\_salmon_abundance.txt $dir\n";
	print FFH "\telse echo \"SALMON quantification not done\"\n\tfi\n";
}
sub salmon_paired{
	my ($input1,$input2,$reference)=@_;$input1=${$input1};$input2=${$input2};$reference=${$reference};   
	(my $id=$input1)=~s/\_.*//g; 
	print FFH "echo \"Running  Salmon in paired end mood\"\n";
	print FFH "\tif \[\[ -e $input1 && $input2 && -e $reference \]\];then\n";
	print FFH "\t\tsalmon index -p 1 -t $reference -i $id\_salmon_index \&\> salmon_ref_err.txt\n";
	print FFH "\t\tsalmon quant -p 1 -q -i $id\_salmon_index -l A --meta --numBootstraps 100 --seqBias --gcBias --posBias -1 $input1 -2 $input2 --validateMappings -o $id\_salmon_out \&\> salmon_quant_err.txt\n";
	print FFH "\telse echo \"Input file not found for Salmon\"\n\tfi\n";
	print FFH "\tif \[\[ -e $id\_salmon_out/quant.sf \]\];then\n";
	print FFH "\t\tcp $id\_salmon_out/quant.sf $id\_salmon_abundance.txt\n";	print FFH "\t\tcp $id\_salmon_abundance.txt $dir\n";
	print FFH "\telse echo \"SALMON quantification not done\"\n\tfi\n";
}
#Now merge with BBmerge
	#print FH "\n\n\necho Running running BBMERGE MERGING\n";
                #print FH "date\n";
	#print FH "/tamir1/arup/bbmap/bbmerge.sh in1=trimmomatric_paired_$id\_1.fastq in2=trimmomatric_paired_$id\_2.fastq out=merged.fasta outu1=$id\_1_unmerged.fasta outu2=$id\_2_unmerged.fasta ihist=bbmerged_histogram.txt rem extend2=50 ecct t=1 –Xmx40g\n"

##for dereplicating 
###vsearch --derep_fulllength ERR675498_1_final.fasta --output ERR675498_1_derep.fasta --sizeout -threads 1 
###needs 10gb memry 10 min time 
##export PATH=/tamir1/arup/anaconda3/bin:$PATH;  
###source activate venv;
sub filter_by_singleend_pipeline{
	my ($id,$genome)=@_;$id=${$id};$genome=${$genome};
	##TO run BBDUK filtering
	$id=~s/\.fastq//g;
	my $input="$id.fastq"; my $output="$id\_bbdukclean.fastq";
	bbduk_single(\$input,\$output);
	
	##To run TRIMMOMATIC filtering
	$input=$output; $output="$id\_trimmomatic.fastq";
	trimmomatic_single(\$input,\$output);
	
	##TO run host genome contamination removal
	$input="$output"; $output="$id\_hg38removed_bowtie2.fastq";
	my $bowtie_database="/tamir1/arup/Bowtie2Index/genome";
	bowtie_hostremoval_single(\$bowtie_database,\$input,\$output);
		##Additional host removal
		if($genome=~/mouse/){
		$bowtie_database="/tamir1/arup/M_Musculus_Idex/GRCm39";
		$input="$output"; $output="$id\_mouse_removed_bowtie2.fastq";
		bowtie_hostremoval_single(\$bowtie_database,\$input,\$output);
		}
		elsif($genome=~/chicken/){
		$bowtie_database="/tamir1/arup/Gallus_gallus_Index/GRCg6a";
		$input="$output"; $output="$id\_chicken_removed_bowtie2.fastq";
		bowtie_hostremoval_single(\$bowtie_database,\$input,\$output);
		}
		elsif($genome=~/pig/){
		$bowtie_database="/tamir1/arup/S_scrofa/Sscrofa11.1";
		$input=$output; $output="$id\_pig_removed_bowtie2.fastq";
		bowtie_hostremoval_single(\$bowtie_database,\$input,\$output);
		}
		elsif($genome=~/cow/){
		$bowtie_database="/tamir1/arup/B_staurus_Index/ARS-UCD1.2";
		$input=$output; $output="$id\_cow_removed_bowtie2.fastq";
		bowtie_hostremoval_single(\$bowtie_database,\$input,\$output);
		}
		elsif($genome=~/dog/){
		$bowtie_database="/tamir1/arup/Canis_familiaris_Index/canfam4";
		$input=$output; $output="$id\_dog_removed_bowtie2.fastq";
		bowtie_hostremoval_single(\$bowtie_database,\$input,\$output);
		}
	##To run FASTQ quality check of filtered and host removed fastq sequences
	print FFH "\tif \[\[ -e $output \]\];then\n";
	print FFH "\t\tmv $output $id\_unpaired\_filetred.fastq\n";
	print FFH "\telse echo \"Read filtering not done for $id at single end mode\"\n\tfi\n";
	$input="$id\_unpaired\_filetred.fastq";
	fastqc_single(\$input);	
return($input);
}
