# Supplementary material for: Determinants of associations between codon and amino acid usage patterns of microbial communities and the environment inferred based on a cross-biome metagenomic analysis
Source: NPJ Biofilms Microbiomes. 2023 Jan 24;9:5. doi: 10.1038/s41522-023-00372-w (PMC9873608; doi:10.1038/s41522-023-00372-w)
Supplement: Supplementary file 3 — Supplementary software [file 41522_2023_372_MOESM3_ESM.zip › Supplementary_softwares/synCUFS_from_codon_freq_table.pl]

#!/usr/bin/perl -w
#This program is written to calculate Endres–Schindelin distance in codon frequencies by Kullback–Leibler method given precomputed codon frequency table
#This will caculate CUFS disatance for all pairs in the file by combination method
#This will not calculate codon freqeuncy so frequency table should be supplied
use strict;
use warnings;
my $dir=".";
my $file1="$ARGV[0]";
$file1=~s/\.txt//g;
print "$file1\n";
#open (FFH,">error.txt");
open (FH,">$dir/syn_CUFs_distance\_$file1.txt");
print FH "Sample1\tSample2\tSyn_CUFs_distance\tSample1_type\tSample2_type\tOverall_type\n";
open (F1,"$dir/$file1.txt");
my @file1=<F1>; close F1;chomp @file1;
my @line=split(/\t/,$file1[0]);
my @codons=();
foreach my $i(0..$#line)
{
push(@codons,$line[$i]);
}

my $start_column=1; 
my $end_column=$#line-10; 
print "$codons[$start_column]\n"; 
print "$codons[$end_column]\n";

my $id=`cut -f1 $dir/$file1.txt`;
$id=~s/genes.*//g;
my @ids=split(/\n/,$id);
shift @ids;
my $strings = [@ids];
sub combine;

for (combine $strings, 2)
{
my @combination_pairs=@$_;
my $id1=$combination_pairs[0];
my $id2=$combination_pairs[1];
#print "$id1\t$id2\n";
my @codon_freq_gene1=();
my @codon_freq_gene2=();
	foreach my $i(0..$#file1)
	{
		if($file1[$i]=~/^$id1/)# && ($file1[$i]=~/^$id1/))
		{
	#print FFH "$id1 ok\n";
		my @line1=split(/\t/,$file1[$i]);
		my $type="different"; #my $PCA_type="Other";
			foreach my $aa($start_column..$end_column)
			{
			push(@codon_freq_gene1,$line1[$aa]);
##print FFH "$codons[$aa]\n";
			}
			#my $info11="";
			my $info1=$line1[-2];
			#print "$info1\n";
			#foreach my $aa(62..$#line1){$info11.=$line1[$aa]."\t";}
#print FFH "$id1\n@codon_freq_gene1\n";
			foreach my $j(0..$#file1)
			{
				if(($file1[$j]=~/^$id2/))# && ($file1[$j]=~/MGYA/))
				{
##print FFH  "$id1\n$id2 ok\n";
				#my $info22="";
				my @line2=split(/\t/,$file1[$j]);
				my $info2=$line2[-2];
				#print "$info2\n";
				foreach my $aa($start_column..$end_column){push(@codon_freq_gene2,$line2[$aa]);}
				#foreach my $aa(62..$#line2){$info22.=$line2[$aa]."\t";}
	#print FFH "$id2\n@codon_freq_gene2\n";
				my $cufs_distance=cal_cufs_distance(\@codon_freq_gene1,\@codon_freq_gene2);
					if("$info1" eq "$info2")
				        {
              				$type="same";
					#$PCA_type="$info1";
                			}
				print FH "$id1\t$id2\t$cufs_distance\t$info1\t$info2\t$type\n";
				}
			}
		}
	}
}
sub cal_cufs_distance
{
	(my $a,my $b)=@_;
	my @codon_freq_gene1=@{$a};
	my @codon_freq_gene2=@{$b};
	my @cod_freq_midgenome1=();my @cod_freq_midgenome2=();
	my @cod_freq_gene1=(); my @cod_freq_gene2=(); 
	
	foreach my $i(0..$#codon_freq_gene1) ##remove non-zero values
	{
	
		if(("$codon_freq_gene1[$i]" != "0"))# && ("$codon_freq_gene2[$i]" ne "0"))
		{
		push(@cod_freq_gene1,$codon_freq_gene1[$i]);
		#push(@cod_freq_gene2,$codon_freq_gene2[$i]);
		my $average=($codon_freq_gene1[$i]+$codon_freq_gene2[$i])/2;
		push(@cod_freq_midgenome1,$average);
		}
	}
	foreach my $i(0..$#codon_freq_gene2) ##remove non-zero value
	{
		if(("$codon_freq_gene2[$i]" != "0"))# && ("$codon_freq_gene2[$i]" ne "0"))
		{
		push(@cod_freq_gene2,$codon_freq_gene2[$i]);
		my $average=($codon_freq_gene1[$i]+$codon_freq_gene2[$i])/2;
		push(@cod_freq_midgenome2,$average);
		}
	}
##print FFH "@codon_freq_gene1\n\n@codon_freq_gene2\n\n";
#print "$l1\n$l2\n";
##print FFH "@codon_freq_gene1\n@cod_freq_gene1\n";
#foreach my $i(0..$#codon_freq_gene1){print FFH "$codon_freq_gene1[$i]\t$cod_freq_midgenome1[$i]\n";}
#foreach my $i(0..$#codon_freq_gene2){print FFH "$codon_freq_gene2[$i]\t$cod_freq_midgenome2[$i]\n";}
	my $distance_gene1_midgenome=cal_distance(\@cod_freq_gene1,\@cod_freq_midgenome1);
	my $distance_gene2_midgenome=cal_distance(\@cod_freq_gene2,\@cod_freq_midgenome2);
##print FFH "gene\t@cod_freq_gene1\nmid\t@cod_freq_midgenome1\n";
##print FFH "gene\t@cod_freq_gene2\nmid\t@cod_freq_midgenome2\n";
	#print FFH "$distance_gene1_midgenome\t$distance_gene2_midgenome\n";
	my $final_dist=sqrt($distance_gene1_midgenome+$distance_gene2_midgenome);
	#print FFH "$final_dist\n";
	return($final_dist);
}##foreach
sub cal_distance
{
	(my $a,$b)=@_;
	my $sum=0;
	my @cod_freq_genome1=@{$a}; my @cod_freq_genome2=@{$b};
#print FFH "hi:@cod_freq_genome1\n";
#print FFH "hii:@cod_freq_genome2\n";
	foreach my $i(0..$#cod_freq_genome1)
	{
#print FFH "$cod_freq_genome1[$i]\t$cod_freq_genome1[$i]\n";
	my $log_term=(log($cod_freq_genome1[$i]/$cod_freq_genome2[$i]))*$cod_freq_genome1[$i];
	$sum+=$log_term;
	}
	return($sum);
}
sub combine {

  my ($list, $n) = @_;
  die "Insufficient list members" if $n > @$list;

  return map [$_], @$list if $n <= 1;

  my @comb;

  for (my $i = 0; $i+$n <= @$list; ++$i) {
    my $val  = $list->[$i];
    my @rest = @$list[$i+1..$#$list];
    push @comb, [$val, @$_] for combine \@rest, $n-1;
  }

  return @comb;
}
