# Supplementary material for: Determinants of associations between codon and amino acid usage patterns of microbial communities and the environment inferred based on a cross-biome metagenomic analysis
Source: NPJ Biofilms Microbiomes. 2023 Jan 24;9:5. doi: 10.1038/s41522-023-00372-w (PMC9873608; doi:10.1038/s41522-023-00372-w)
Supplement: Supplementary file 3 — Supplementary software [file 41522_2023_372_MOESM3_ESM.zip › Supplementary_softwares/Z_score_metagenome_Anosim.pl]

#!/usr/bin/perl -w
my $dir="/tamir1/arup/ANOSIM_Z_SCORE";
open (F1,"$dir/Anosim_Resulsts_Real_CodFreq.txt");
@file1=<F1>; close F1; chomp @file1;
open (F2,"$dir/Anosim_results_All_RANDOM.txt");
@file2=<F2>; close F2; chomp @file2;
open(FH,">ZSCORE_CodFreq_REAL_RANDOM_23_09.txt");
print FH "id\tseq_value_real\tavg_random\tseq_number_random\tsd_random\tz_score\n";
foreach my $i(0..$#file1)
{
my $cc=0;
my @line1=split(/\t/,$file1[$i]);
my ($id1,$id2)=$line1[0]=~/CodFreq_REAL_reduced_(.*)_(.*)_anosim_resulsts.txt/;
my $seq_number_random="";
#print "$id1-AA\t$id2-AA\n";
my @random_values=();
my $seq_value_real=$line1[-2];
	foreach my $j(0..$#file2)
	{
		if(($file2[$j]=~/^CodFreq_/) && ($file2[$j]=~/_$id1\_/) && ($file2[$j]=~/_$id2\_/))
		{
		$cc++;
		@line2=split(/\t/,$file2[$j]);
		my $score=$line2[-2];
	##print "$file2[$j]\n";
	##print FH "$score\n"; 
		push(@random_values,$score);
		}
	}
##print FH "@random_values\n";
	$seq_number_random=scalar(@random_values);
	print "$seq_number_random\n";
	if($cc>0)
	{
	my ($avg_random,$sd_random)=standard_deviation(\@random_values);
	my $z_score=($seq_value_real-$avg_random)/$sd_random;
	#my $diff=($seq_number_real-$seq_number_random);
	print FH "absCUFs_Anosim_result_$id1\_$id2\t\t$seq_value_real\t$avg_random\t$seq_number_random\t$sd_random\t$z_score\n";
	}
}
sub standard_deviation
{
	my ($values)=@_;
	my @values=@{$values};
	my $sum=0;my $count=0;
		foreach (@values)
		{
		$sum+=$_;$count++;
		}
	my $mean=($sum/$count);
	my $total=0;
		foreach(@values)
		{
		my $a=($_-$mean); my $b=$a*$a;
		$total+=$b;
		}
	my $std=sqrt($total/($count-1));
	#my $stderror=$sd/sqrt($count);
	return($mean,$std);
}
